# Supplementary material for: A comparison of vendor artificial intelligence solutions for automated post-processing of short-axis cine images in cardiovascular magnetic resonance imaging
Source: Sci Rep. 2026 Jun 2;16:17154. doi: 10.1038/s41598-026-54182-z (PMC13234427; doi:10.1038/s41598-026-54182-z)
Supplement: Supplementary file 1 — Supplementary Material 1 [file 41598_2026_54182_MOESM1_ESM.xlsx]

## Sheet: Sheet1
Phenotype	DCM																		LVH																		OTHER
Metric	Bias						P-Value						SD						Bias						P-Value						SD						Bias						P-Value						SD
AI	AI1		AI2		AI3		AI1		AI2		AI3		AI1		AI2		AI3		AI1		AI2		AI3		AI1		AI2		AI3		AI1		AI2		AI3		AI1		AI2		AI3		AI1		AI2		AI3		AI1
PM	No PM	With PM	No PM	With PM	No PM	With PM	No PM	With PM	No PM	With PM	No PM	With PM	No PM	With PM	No PM	With PM	No PM	With PM	No PM	With PM	No PM	With PM	No PM	With PM	No PM	With PM	No PM	With PM	No PM	With PM	No PM	With PM	No PM	With PM	No PM	With PM	No PM	With PM	No PM	With PM	No PM	With PM	No PM	With PM	No PM	With PM	No PM	With PM	No PM
LV ESV	0.0662899	2.8053	-10.8788	0.032503	-2.66703	1.93488	0.978615	0.32005	0.237814	0.997135	0.28196	0.461251	14.0957	15.9549	51.9497	51.5899	13.9997	14.9042	4.42119	3.89326	2.53663	10.3867	-2.61807	-0.680578	0.00843826	0.0149985	0.192299	1.06921e-05	0.299183	0.793951	8.89012	8.55093	10.766	11.2061	14.0263	14.6138	1.34258	4.44324	0.232335	8.41507	-8.25607	-4.77536	0.0135402	3.85412e-12	0.660226	2.83526e-30	1.03338e-29	3.91615e-12	7.26334
LV EDV	6.49424	7.20691	1.21739	9.82539	1.42078	5.64467	0.020998	0.018767	0.821902	0.0745387	0.59812	0.0573232	15.367	16.7211	30.8139	30.6175	15.3299	16.4445	-0.013996	1.35752	-0.506135	7.31125	-13.281	-9.95628	0.991554	0.359442	0.891898	0.06675	1.21389e-06	0.000340988	7.41881	8.25528	20.8952	21.7661	12.5135	13.9937	-0.144109	2.30517	0.926162	7.81252	-9.98671	-6.02386	0.858461	0.00535252	0.249692	3.76597e-18	1.41104e-20	6.95873e-10	10.8862
LV SV	6.42795	4.40162	12.0962	9.79288	4.08781	3.70979	0.00368645	0.0341957	0.031567	0.0755982	0.062538	0.0720085	11.7855	11.4289	30.9048	30.6331	12.1685	11.4538	-4.43519	-2.53575	-3.04277	-3.07546	-10.6629	-9.2757	0.00897523	0.0673382	0.364603	0.37592	0.00139482	0.00276841	8.99839	7.56626	18.7063	19.3658	17.1844	16.1383	-1.48669	-2.13806	0.693827	-0.60255	-1.73064	-1.24851	0.0307543	0.00103455	0.297349	0.33329	0.0131575	0.0535127	9.21174
LV EF	1.70172	0.679035	3.92427	1.95553	1.75309	1.04869	0.00861705	0.283823	0.0796758	0.376622	0.0235744	0.147329	3.49273	3.57845	12.4539	12.529	4.23583	4.05672	-2.61155	-2.35536	-2.34605	-5.94737	-1.11111	-1.59674	0.00525397	0.010663	0.0891716	0.000123021	0.445217	0.294645	4.92012	4.90268	7.56279	7.66741	8.12829	8.4731	-1.10388	-2.64155	0.153605	-3.33037	2.63809	1.60412	0.000396001	6.8843e-14	0.572193	1.16612e-21	5.10666e-16	9.01997e-07	4.12504
LVM	5.01898	4.27067	9.32337	0.28497	-8.38128	-12.8164	0.0668364	0.118841	0.0209493	0.939186	0.00778643	0.000137604	15.1958	15.308	22.0523	21.2891	16.9553	17.005	4.91329	3.4732	-7.03328	-15.2415	-12.98	-16.471	0.00439949	0.0537832	0.0900599	0.00130099	1.31948e-05	4.56419e-07	9.04661	9.80012	22.7385	24.3832	14.2026	14.6755	9.49919	6.92744	3.98101	-3.24966	-2.00568	-6.16667	5.57395e-18	1.39494e-11	0.0002111	0.00366994	0.0841617	2.92865e-07	13.3084
RV ESV	6.88126	6.88126	-9.43754	-9.43754	5.22417	5.22417	0.0386886	0.0386886	0.229819	0.229819	0.109695	0.109695	18.333	18.333	44.2862	44.2862	18.2401	18.2401	6.24626	6.24626	2.96382	2.96382	5.41947	5.41947	0.000478481	0.000478481	0.398065	0.398065	0.00357115	0.00357115	9.05393	9.05393	19.5653	19.5653	9.72194	9.72194	1.2224	1.2224	5.03772	5.03772	1.72449	1.72449	0.073616	0.073616	4.73553e-11	4.73553e-11	0.00550246	0.00550246	9.1646
RV EDV	12.8085	12.8085	-7.8648	-7.8648	-6.38104	-6.38104	0.00428376	0.00428376	0.109212	0.109212	0.0400429	0.0400429	23.9271	23.9271	27.4209	27.4209	17.1258	17.1258	8.44048	8.44048	1.27332	1.27332	-6.7704	-6.7704	0.00189198	0.00189198	0.774557	0.774557	0.0246003	0.0246003	14.0603	14.0603	24.9298	24.9298	16.2102	16.2102	8.19275	8.19275	3.03298	3.03298	-4.56505	-4.56505	5.50457e-13	5.50457e-13	0.00615843	0.00615843	1.17118e-05	1.17118e-05	14.2159
RV SV	5.92724	5.92724	1.57274	1.57274	-11.6052	-11.6052	0.0128477	0.0128477	0.701065	0.701065	0.000498013	0.000498013	12.9197	12.9197	23.3246	23.3246	17.2078	17.2078	2.19422	2.19422	-1.6905	-1.6905	-12.1899	-12.1899	0.335377	0.335377	0.654126	0.654126	1.16917e-05	1.16917e-05	12.6844	12.6844	21.1378	21.1378	13.2301	13.2301	6.97035	6.97035	-2.00474	-2.00474	-6.28954	-6.28954	2.69815e-13	2.69815e-13	0.0290357	0.0290357	1.00876e-11	1.00876e-11	11.911
RV EF	0.300984	0.300984	1.54869	1.54869	-3.94079	-3.94079	0.721229	0.721229	0.523648	0.523648	0.0010599	0.0010599	4.80313	4.80313	13.7972	13.7972	6.28747	6.28747	-1.31006	-1.31006	-2.46594	-2.46594	-5.4417	-5.4417	0.143716	0.143716	0.144556	0.144556	6.318e-07	6.318e-07	4.94036	4.94036	9.31945	9.31945	4.93799	4.93799	1.57127	1.57127	-2.23826	-2.23826	-2.56224	-2.56224	5.56513e-06	5.56513e-06	3.62438e-08	3.62438e-08	5.9244e-12	5.9244e-12	4.52785
[truncated: 23 more columns]
