# Supplementary material for: A comparison of vendor artificial intelligence solutions for automated post-processing of short-axis cine images in cardiovascular magnetic resonance imaging
Source: Sci Rep. 2026 Jun 2;16:17154. doi: 10.1038/s41598-026-54182-z (PMC13234427; doi:10.1038/s41598-026-54182-z)
Supplement: Supplementary file 2 — Supplementary Material 2 [file 41598_2026_54182_MOESM2_ESM.xlsx]

## Sheet: Sheet1
Patient	Series	FS	Phases	RT	ET	Flip-Angle	Slice-Thickness	Acquisition-Matrix	Pixel-Spacing	FOV	Manufacturer	Model	Institution
3D_CS_AG_006	tf2d14 _retro_iPAT_ sax + RV 7 0	1.5 T	30	47.88 ms	1.48 ms	80°	7 mm	[0, 192, 130, 0]	1.77 x 1.77 mm	340 x 255 mm	SIEMENS	Avanto_fit
3D_CS_AG_010	tf2d14 _retro_iPAT_ sax + RV 7 0	1.5 T	30	52.96 ms	1.44 ms	80°	7 mm	[0, 192, 140, 0]	1.98 x 1.98 mm	380 x 309 mm	SIEMENS	Avanto_fit
3D_CS_AG_014	tf2d14 _retro_iPAT_ sax + RV 7 0	1.5 T	30	46.34 ms	1.44 ms	80°	7 mm	[0, 192, 140, 0]	1.98 x 1.98 mm	380 x 309 mm	SIEMENS	Avanto_fit
3D_CS_AG_018	tf2d14 _retro_iPAT_ sax + RV 7 0	1.5 T	30	47.88 ms	1.48 ms	78°	7 mm	[192, 0, 0, 140]	1.77 x 1.77 mm	276 x 340 mm	SIEMENS	Avanto_fit	HK BB Kardiologie
3D_CS_AG_021	tf2d14 _retro_iPAT_ sax + RV 7 0	1.5 T	30	66.20 ms	1.44 ms	77°	7 mm	[0, 192, 140, 0]	1.98 x 1.98 mm	380 x 309 mm	SIEMENS	Avanto_fit	HK BB Kardiologie
3D_CS_AG_023	tf2d14 _retro_iPAT_ sax + RV 7 0	1.5 T	30	66.20 ms	1.44 ms	80°	7 mm	[192, 0, 0, 140]	1.98 x 1.98 mm	309 x 380 mm	SIEMENS	Avanto_fit	HK BB Kardiologie
3D_CS_AG_027	tf2d14 _retro_iPAT_ sax + RV 7 0	1.5 T	30	46.34 ms	1.44 ms	80°	7 mm	[192, 0, 0, 140]	1.98 x 1.98 mm	309 x 380 mm	SIEMENS	Avanto_fit	HK BB Kardiologie
3D_CS_AG_028	tf2d14 _retro_iPAT_ sax + RV 7 0	1.5 T	30	46.34 ms	1.44 ms	80°	7 mm	[0, 192, 140, 0]	1.98 x 1.98 mm	380 x 309 mm	SIEMENS	Avanto_fit	HK BB Kardiologie
3D_CS_AG_031	tf2d14 _retro_iPAT_ sax + RV 7 0	1.5 T	30	66.20 ms	1.44 ms	80°	7 mm	[0, 192, 140, 0]	1.98 x 1.98 mm	380 x 309 mm	SIEMENS	Avanto_fit	HK BB Kardiologie
3D_CS_AG_032	tf2d14 _retro_iPAT_ sax + RV 7 0	1.5 T	30	46.34 ms	1.44 ms	80°	7 mm	[0, 192, 140, 0]	1.98 x 1.98 mm	380 x 309 mm	SIEMENS	Avanto_fit	HK BB Kardiologie
3D_CS_AG_033	tf2d14 _retro_iPAT_ sax + RV 7 0	1.5 T	30	59.58 ms	1.44 ms	80°	7 mm	[0, 192, 140, 0]	1.98 x 1.98 mm	380 x 309 mm	SIEMENS	Avanto_fit	HK BB Kardiologie
DZHK_TV_003_Helios	tf2d14 _retro_iPAT_ sax + RV 7 0	1.5 T	30	46.34 ms	1.44 ms	80°	7 mm	[192, 0, 0, 140]	1.98 x 1.98 mm	309 x 380 mm	SIEMENS	Avanto_fit	HK BB Kardiologie
DZHK_TV_004_Helios	tf2d14 _retro_iPAT_ sax + RV 7 0	1.5 T	30	46.90 ms	1.45 ms	80°	7 mm	[0, 192, 130, 0]	1.88 x 1.88 mm	360 x 270 mm	SIEMENS	Avanto_fit	HK BB Kardiologie
DZHK_TV_005_Helios	tf2d14 _retro_iPAT_ sax + RV 7 0	1.5 T	30	46.90 ms	1.45 ms	80°	7 mm	[192, 0, 0, 119]	1.88 x 1.88 mm	248 x 360 mm	SIEMENS	Avanto_fit	HK BB Kardiologie
DZHK_TV_006_Helios	tf2d14 _retro_iPAT_ sax + RV 7 0	1.5 T	30	46.90 ms	1.45 ms	80°	7 mm	[192, 0, 0, 140]	1.88 x 1.88 mm	292 x 360 mm	SIEMENS	Avanto_fit	HK BB Kardiologie
DZHK_TV_008_HELIOS	tf2d14 _retro_iPAT_ sax + RV 7 0	1.5 T	30	46.90 ms	1.45 ms	80°	7 mm	[192, 0, 0, 119]	1.88 x 1.88 mm	248 x 360 mm	SIEMENS	Avanto_fit	HK BB Kardiologie
DZHK_TV_009_Helios	tf2d14 _retro_iPAT_ sax + RV 7 0	1.5 T	30	46.34 ms	1.44 ms	80°	7 mm	[0, 192, 119, 0]	1.98 x 1.98 mm	380 x 261 mm	SIEMENS	Avanto_fit	HK BB Kardiologie
DZHK_TV_010_HELIOS	tf2d14 _retro_iPAT_ sax + RV 7 0	1.5 T	30	59.58 ms	1.44 ms	80°	7 mm	[192, 0, 0, 140]	1.98 x 1.98 mm	309 x 380 mm	SIEMENS	Avanto_fit	HK BB Kardiologie
DZHK_TV_011_HELIOS	tf2d14 _retro_iPAT_ sax + RV 7 0	1.5 T	30	59.58 ms	1.44 ms	80°	7 mm	[0, 192, 140, 0]	1.98 x 1.98 mm	380 x 309 mm	SIEMENS	Avanto_fit	HK BB Kardiologie
DZHK_TV_012_Helios	tf2d14 _retro_iPAT_ sax + RV 7 0	1.5 T	30	46.34 ms	1.44 ms	80°	7 mm	[0, 192, 140, 0]	1.98 x 1.98 mm	380 x 309 mm	SIEMENS	Avanto_fit	HK BB Kardiologie
DZHK_TV_013_Helios	tf2d14 _retro_iPAT_ sax + RV 7 0	1.5 T	30	46.34 ms	1.44 ms	80°	7 mm	[0, 192, 140, 0]	1.98 x 1.98 mm	380 x 309 mm	SIEMENS	Avanto_fit	HK BB Kardiologie
DZHK_TV_014_Helios	tf2d14 _retro_iPAT_ sax + RV 7 0	1.5 T	30	59.58 ms	1.44 ms	80°	7 mm	[0, 192, 140, 0]	1.98 x 1.98 mm	380 x 309 mm	SIEMENS	Avanto_fit	HK BB Kardiologie
DZHK_TV_015_Helios	tf2d14 _retro_iPAT_ sax + RV 7 0	1.5 T	30	47.88 ms	1.48 ms	80°	7 mm	[192, 0, 0, 119]	1.77 x 1.77 mm	234 x 340 mm	SIEMENS	Avanto_fit	HK BB Kardiologie
DZHK_TV_016_Helios	tf2d14 _retro_iPAT_ sax + RV 7 0	1.5 T	30	47.88 ms	1.48 ms	80°	7 mm	[0, 192, 140, 0]	1.77 x 1.77 mm	340 x 276 mm	SIEMENS	Avanto_fit	HK BB Kardiologie
DZHK_TV_018_Helios	tf2d14 _retro_iPAT_ sax + RV 7 0	1.5 T	30	66.20 ms	1.44 ms	78°	7 mm	[0, 192, 140, 0]	1.98 x 1.98 mm	380 x 309 mm	SIEMENS	Avanto_fit	HK BB Kardiologie
DZHK_TV_019_Helios	tf2d14 _retro_iPAT_ sax + RV 7 0	1.5 T	30	46.34 ms	1.44 ms	80°	7 mm	[0, 192, 140, 0]	1.98 x 1.98 mm	380 x 309 mm	SIEMENS	Avanto_fit	HK BB Kardiologie
DZHK_TV_020_Helios	tf2d14 _retro_iPAT_ sax + RV 7 0	1.5 T	30	47.88 ms	1.48 ms	80°	7 mm	[0, 192, 119, 0]	1.77 x 1.77 mm	340 x 234 mm	SIEMENS	Avanto_fit	HK BB Kardiologie
ECSPRESS-008	CS_1090_retro_2-shot_16sl_acc6.5	1.5 T	25	49.50 ms	1.16 ms	55°	7 mm	[0, 240, 186, 0]	1.67 x 1.67 mm	400 x 320 mm	SIEMENS	Avanto_fit
ECSPRESS-010	CS_1090_retro_2-shot_16sl_acc6.5	1.5 T	25	44.96 ms	1.19 ms	55°	7 mm	[0, 240, 186, 0]	1.58 x 1.58 mm	380 x 304 mm	SIEMENS	Avanto_fit
ECSPRESS-011	CS_1090_retro_2-shot_16sl_acc6.5	1.5 T	25	44.96 ms	1.19 ms	55°	7 mm	[0, 240, 186, 0]	1.58 x 1.58 mm	380 x 304 mm	SIEMENS	Avanto_fit
ECSPRESS-012	CS_1090_retro_2-shot_16sl_acc6.5	1.5 T	25	44.00 ms	1.16 ms	55°	7 mm	[0, 240, 186, 0]	1.67 x 1.67 mm	400 x 320 mm	SIEMENS	Avanto_fit
ECSPRESS-022	CS_1090_retro_2-shot_16sl_acc6.5	1.5 T	25	50.58 ms	1.19 ms	55°	7 mm	[0, 240, 186, 0]	1.58 x 1.58 mm	380 x 304 mm	SIEMENS	Avanto_fit
ECSPRESS-024	CS_1090_retro_2-shot_16sl_acc6.5	1.5 T	25	44.96 ms	1.19 ms	55°	7 mm	[0, 240, 186, 0]	1.58 x 1.58 mm	380 x 304 mm	SIEMENS	Avanto_fit
ECSPRESS-035	CS_1090_retro_2-shot_16sl_acc6.5	1.5 T	25	45.28 ms	1.19 ms	54°	7 mm	[0, 240, 186, 0]	1.58 x 1.58 mm	380 x 304 mm	SIEMENS	Avanto_fit
ECSPRESS-038	CS_1090_retro_2-shot_16sl_acc6.5	1.5 T	25	44.96 ms	1.19 ms	54°	7 mm	[0, 240, 186, 0]	1.58 x 1.58 mm	380 x 304 mm	SIEMENS	Avanto_fit
ECSPRESS-039	CS_1090_retro_2-shot_16sl_acc6.5	1.5 T	25	44.96 ms	1.19 ms	55°	7 mm	[0, 240, 186, 0]	1.58 x 1.58 mm	380 x 304 mm	SIEMENS	Avanto_fit
ECSPRESS-045	tf2d14 _retro_iPAT_ sax + RV 7 0	1.5 T	30	46.34 ms	1.44 ms	80°	7 mm	[0, 192, 140, 0]	1.98 x 1.98 mm	380 x 309 mm	SIEMENS	Avanto_fit
ECSPRESS-049	CS_1090_retro_2-shot_16sl_acc6.5	1.5 T	25	44.96 ms	1.19 ms	55°	7 mm	[0, 240, 186, 0]	1.58 x 1.58 mm	380 x 304 mm	SIEMENS	Avanto_fit
ECSPRESS-050	CS_1090_retro_2-shot_16sl_acc6.5	1.5 T	25	44.96 ms	1.19 ms	55°	7 mm	[0, 240, 186, 0]	1.58 x 1.58 mm	380 x 304 mm	SIEMENS	Avanto_fit
ECSPRESS-051	CS_1090_retro_2-shot_16sl_acc6.5	1.5 T	25	44.80 ms	1.17 ms	55°	7 mm	[0, 240, 186, 0]	1.67 x 1.67 mm	400 x 320 mm	SIEMENS	Avanto_fit
ECSPRESS-054	CS_1090_retro_2-shot_16sl_acc6.5	1.5 T	25	50.58 ms	1.19 ms	55°	7 mm	[240, 0, 0, 186]	1.58 x 1.58 mm	304 x 380 mm	SIEMENS	Avanto_fit
ECSPRESS-056	CS_1090_retro_2-shot_16sl_acc6.5	1.5 T	25	44.96 ms	1.19 ms	55°	7 mm	[0, 240, 186, 0]	1.58 x 1.58 mm	380 x 304 mm	SIEMENS	Avanto_fit
ECSPRESS-064	CS_1090_retro_2-shot_16sl_acc6.5	1.5 T	25	44.00 ms	1.16 ms	54°	7 mm	[0, 240, 186, 0]	1.67 x 1.67 mm	400 x 320 mm	SIEMENS	Avanto_fit
ECSPRESS-068	CS_1090_retro_2-shot_16sl_acc6.5	1.5 T	25	44.96 ms	1.19 ms	54°	7 mm	[0, 240, 186, 0]	1.58 x 1.58 mm	380 x 304 mm	SIEMENS	Avanto_fit
ECSPRESS-069	CS_1090_retro_2-shot_16sl_acc6.5	1.5 T	25	44.96 ms	1.19 ms	55°	7 mm	[0, 240, 186, 0]	1.58 x 1.58 mm	380 x 304 mm	SIEMENS	Avanto_fit
ECSPRESS-070	CS_1090_retro_2-shot_16sl_acc6.5	1.5 T	25	44.96 ms	1.19 ms	55°	7 mm	[0, 240, 186, 0]	1.58 x 1.58 mm	380 x 304 mm	SIEMENS	Avanto_fit
ECSPRESS-071	CS_1090_retro_2-shot_16sl_acc6.5	1.5 T	25	44.96 ms	1.19 ms	55°	7 mm	[240, 0, 0, 186]	1.58 x 1.58 mm	304 x 380 mm	SIEMENS	Avanto_fit
ECSPRESS-072	CS_1090_retro_2-shot_16sl_acc6.5	1.5 T	25	44.96 ms	1.19 ms	55°	7 mm	[240, 0, 0, 186]	1.58 x 1.58 mm	304 x 380 mm	SIEMENS	Avanto_fit
ECSPRESS-084	CS_1090_retro_2-shot_16sl_acc6.5	1.5 T	25	44.96 ms	1.19 ms	55°	7 mm	[0, 240, 209, 0]	1.58 x 1.58 mm	380 x 342 mm	SIEMENS	Avanto_fit
ECSPRESS-086	CS_1090_retro_2-shot_16sl_acc6.5	1.5 T	25	44.00 ms	1.16 ms	52°	7 mm	[0, 240, 186, 0]	1.67 x 1.67 mm	400 x 320 mm	SIEMENS	Avanto_fit
ECSPRESS-092	CS_1090_retro_2-shot_16sl_acc6.5	1.5 T	25	44.96 ms	1.19 ms	55°	7 mm	[0, 240, 209, 0]	1.58 x 1.58 mm	380 x 342 mm	SIEMENS	Avanto_fit
ECSPRESS-094	CS_1090_retro_2-shot_16sl_acc6.5	1.5 T	25	44.96 ms	1.19 ms	55°	7 mm	[0, 240, 209, 0]	1.58 x 1.58 mm	380 x 342 mm	SIEMENS	Avanto_fit
ECSPRESS-098	CS_1090_retro_2-shot_16sl_acc6.5	1.5 T	25	45.44 ms	1.20 ms	55°	7 mm	[0, 240, 186, 0]	1.50 x 1.50 mm	360 x 288 mm	SIEMENS	Avanto_fit
ECSPRESS139	CS_1090_retro_2-shot_16sl_acc6.5	1.5 T	25	44.96 ms	1.19 ms	55°	7 mm	[0, 240, 209, 0]	1.58 x 1.58 mm	380 x 342 mm	SIEMENS	Avanto_fit
ECSPRESS145	CS_1090_retro_2-shot_16sl_acc6.5	1.5 T	25	63.80 ms	1.22 ms	55°	7 mm	[0, 240, 233, 0]	1.67 x 1.67 mm	400 x 400 mm	SIEMENS	Avanto_fit
ECSPRESS151	CS_1090_retro_2-shot_16sl_acc6.5	1.5 T	25	49.50 ms	1.16 ms	54°	7 mm	[0, 240, 186, 0]	1.67 x 1.67 mm	400 x 320 mm	SIEMENS	Avanto_fit
ECSPRESS158	CS_1090_retro_2-shot_16sl_acc6.5	1.5 T	25	44.96 ms	1.19 ms	55°	7 mm	[0, 240, 186, 0]	1.58 x 1.58 mm	380 x 304 mm	SIEMENS	Avanto_fit
ECSPRESS159	CS_1090_retro_2-shot_16sl_acc6.5	1.5 T	25	49.50 ms	1.16 ms	55°	7 mm	[0, 240, 186, 0]	1.67 x 1.67 mm	400 x 320 mm	SIEMENS	Avanto_fit
Fulu_CMR_retro-009	tf2d14 _retro_iPAT_ sax + RV 7 0	1.5 T	30	46.34 ms	1.44 ms	80°	7 mm	[192, 0, 0, 140]	1.98 x 1.98 mm	309 x 380 mm	SIEMENS	Avanto_fit	HK BB Kardiologie
Fulu_CMR_retro-024	tf2d14 _retro_iPAT_ sax + RV 7 0	1.5 T	30	52.96 ms	1.44 ms	80°	7 mm	[192, 0, 0, 140]	1.98 x 1.98 mm	309 x 380 mm	SIEMENS	Avanto_fit	HK BB Kardiologie
Fulu_CMR_retro-034	tf2d14 _retro_iPAT_ sax + RV 7 0	1.5 T	30	66.20 ms	1.44 ms	80°	7 mm	[0, 192, 119, 0]	1.98 x 1.98 mm	380 x 261 mm	SIEMENS	Avanto_fit	HK BB Kardiologie
Fulu_CMR_retro-079	tf2d14 _retro_iPAT_ sax + RV 7 0	1.5 T	30	46.34 ms	1.44 ms	80°	7 mm	[0, 192, 140, 0]	1.98 x 1.98 mm	380 x 309 mm	SIEMENS	Avanto_fit	HK BB Kardiologie
Fulu_CMR_retro-080	tf2d14 _retro_iPAT_ sax + RV 7 0	1.5 T	30	47.88 ms	1.48 ms	80°	7 mm	[0, 192, 140, 0]	1.77 x 1.77 mm	340 x 276 mm	SIEMENS	Avanto_fit	HK BB Kardiologie
Fulu_CMR_retro-083	tf2d14 _retro_iPAT_ sax + RV 7 0	1.5 T	30	59.58 ms	1.44 ms	80°	7 mm	[0, 192, 140, 0]	1.98 x 1.98 mm	380 x 309 mm	SIEMENS	Avanto_fit	HK BB Kardiologie
Fulu_CMR_retro-088	tf2d14 _retro_iPAT_ sax + RV 7 0	1.5 T	30	46.34 ms	1.44 ms	80°	7 mm	[0, 192, 140, 0]	1.98 x 1.98 mm	380 x 309 mm	SIEMENS	Avanto_fit	HK BB Kardiologie
Fulu_CMR_retro-093	tf2d14 _retro_iPAT_ sax + RV 7 0	1.5 T	30	46.90 ms	1.45 ms	80°	7 mm	[0, 192, 140, 0]	1.88 x 1.88 mm	360 x 292 mm	SIEMENS	Avanto_fit	HK BB Kardiologie
Fulu_CMR_retro-098	tf2d14 _retro_iPAT_ sax + RV 7 0	1.5 T	30	46.34 ms	1.44 ms	80°	7 mm	[0, 192, 140, 0]	1.98 x 1.98 mm	380 x 309 mm	SIEMENS	Avanto_fit	HK BB Kardiologie
LA-FIRE_006	tf2d14 _retro_iPAT_ sax + RV 7 0	1.5 T	30	45.92 ms	1.42 ms	80°	7 mm	[0, 192, 173, 0]	2.08 x 2.08 mm	400 x 400 mm	SIEMENS	Avanto_fit	HK BB Kardiologie
LA-FIRE_007	tf2d14 _retro_iPAT_ sax + RV 7 0	1.5 T	30	46.34 ms	1.44 ms	80°	7 mm	[0, 192, 140, 0]	1.98 x 1.98 mm	380 x 309 mm	SIEMENS	Avanto_fit	HK BB Kardiologie
LA-FIRE_008	tf2d14 _retro_iPAT_ sax + RV 7 0	1.5 T	30	59.58 ms	1.44 ms	76°	7 mm	[0, 192, 140, 0]	1.98 x 1.98 mm	380 x 309 mm	SIEMENS	Avanto_fit	HK BB Kardiologie
LA-FIRE_009	tf2d14 _retro_iPAT_ sax + RV 7 0	1.5 T	30	66.20 ms	1.44 ms	75°	7 mm	[0, 192, 140, 0]	1.98 x 1.98 mm	380 x 309 mm	SIEMENS	Avanto_fit	HK BB Kardiologie
LA-FIRE_013	tf2d14 _retro_iPAT_ sax + RV 7 0	1.5 T	30	46.34 ms	1.44 ms	80°	7 mm	[0, 192, 140, 0]	1.98 x 1.98 mm	380 x 309 mm	SIEMENS	Avanto_fit	HK BB Kardiologie
LA-FIRE_015	tf2d14 _retro_iPAT_ sax + RV 7 0	1.5 T	30	46.34 ms	1.44 ms	80°	7 mm	[0, 192, 173, 0]	1.98 x 1.98 mm	380 x 380 mm	SIEMENS	Avanto_fit	HK BB Kardiologie
LA-FIRE_017	tf2d14 _retro_iPAT_ sax + RV 7 0	1.5 T	30	47.88 ms	1.48 ms	79°	7 mm	[0, 192, 140, 0]	1.77 x 1.77 mm	340 x 276 mm	SIEMENS	Avanto_fit	HK BB Kardiologie
LA-FIRE_018	tf2d14 _retro_iPAT_ sax + RV 7 0	1.5 T	30	46.34 ms	1.44 ms	80°	7 mm	[0, 192, 140, 0]	1.98 x 1.98 mm	380 x 309 mm	SIEMENS	Avanto_fit	HK BB Kardiologie
LA-FIRE_019	tf2d14 _retro_iPAT_ sax + RV 7 0	1.5 T	30	46.34 ms	1.44 ms	80°	7 mm	[0, 192, 140, 0]	1.98 x 1.98 mm	380 x 309 mm	SIEMENS	Avanto_fit	HK BB Kardiologie
LA-FIRE_023	tf2d14 _retro_iPAT_ sax + RV 7 0	1.5 T	30	52.96 ms	1.44 ms	80°	7 mm	[0, 192, 173, 0]	1.98 x 1.98 mm	380 x 380 mm	SIEMENS	Avanto_fit	HK BB Kardiologie
LA-FIRE_024	tf2d14 _retro_iPAT_ sax + RV 7 0	1.5 T	30	66.20 ms	1.44 ms	77°	7 mm	[0, 192, 140, 0]	1.98 x 1.98 mm	380 x 309 mm	SIEMENS	Avanto_fit	HK BB Kardiologie
LA-FIRE_029	tf2d14 _retro_iPAT_ sax + RV 7 0	1.5 T	30	46.34 ms	1.44 ms	80°	7 mm	[0, 192, 173, 0]	1.98 x 1.98 mm	380 x 380 mm	SIEMENS	Avanto_fit	HK BB Kardiologie
LA-FIRE_031	tf2d14 _retro_iPAT_ sax + RV 7 0	1.5 T	30	46.90 ms	1.45 ms	80°	7 mm	[0, 192, 157, 0]	1.88 x 1.88 mm	360 x 326 mm	SIEMENS	Avanto_fit	HK BB Kardiologie
LA-FIRE_033	tf2d14 _retro_iPAT_ sax + RV 7 0	1.5 T	30	46.34 ms	1.44 ms	77°	7 mm	[0, 192, 157, 0]	1.98 x 1.98 mm	380 x 344 mm	SIEMENS	Avanto_fit	HK BB Kardiologie
LA-FIRE_034	tf2d14 _retro_iPAT_ sax + RV 7 0	1.5 T	30	46.90 ms	1.45 ms	79°	7 mm	[0, 192, 157, 0]	1.88 x 1.88 mm	360 x 326 mm	SIEMENS	Avanto_fit	HK BB Kardiologie
LA-FIRE_036	tf2d14 _retro_iPAT_ sax + RV 7 0	1.5 T	30	66.20 ms	1.44 ms	80°	7 mm	[0, 192, 140, 0]	1.98 x 1.98 mm	380 x 309 mm	SIEMENS	Avanto_fit	HK BB Kardiologie
LA-FIRE_040	tf2d14 _retro_iPAT_ sax + RV 7 0	1.5 T	30	46.34 ms	1.44 ms	80°	7 mm	[0, 192, 157, 0]	1.98 x 1.98 mm	380 x 344 mm	SIEMENS	Avanto_fit
LA-FIRE_046	tf2d14 _retro_iPAT_ sax + RV 7 0	1.5 T	30	66.20 ms	1.44 ms	80°	7 mm	[0, 192, 140, 0]	1.98 x 1.98 mm	380 x 309 mm	SIEMENS	Avanto_fit
LVHSTRAIN_AS_01_SK	tf2d14 _retro_iPAT_ sax + RV 7 0	1.5 T	30	46.34 ms	1.44 ms	77°	7 mm	[0, 192, 157, 0]	1.98 x 1.98 mm	380 x 344 mm	SIEMENS	Avanto_fit
LVHSTRAIN_AS_02_SK	tf2d14 _retro_iPAT_ sax + RV	1.5 T	30	59.58 ms	1.44 ms	74°	7 mm	[0, 192, 140, 0]	1.98 x 1.98 mm	380 x 309 mm	SIEMENS	Avanto_fit
LVHSTRAIN_AS_03_SK	tf2d14 _retro_iPAT_ sax + RV	1.5 T	30	47.88 ms	1.48 ms	80°	7 mm	[0, 192, 140, 0]	1.77 x 1.77 mm	340 x 276 mm	SIEMENS	Avanto_fit
LVHSTRAIN_AS_04_SK	tf2d14 _retro_iPAT_ sax + RV	1.5 T	30	46.90 ms	1.45 ms	76°	7 mm	[0, 192, 157, 0]	1.88 x 1.88 mm	360 x 326 mm	SIEMENS	Avanto_fit
LVHSTRAIN_AS_05_SK	tf2d14 _retro_iPAT_ sax + RV	1.5 T	30	46.90 ms	1.45 ms	80°	7 mm	[0, 192, 146, 0]	1.88 x 1.88 mm	360 x 304 mm	SIEMENS	Avanto_fit
LVHSTRAIN_AS_07_SK	tf2d14 _retro_iPAT_ sax + RV	1.5 T	30	60.30 ms	1.45 ms	75°	7 mm	[0, 192, 140, 0]	1.88 x 1.88 mm	360 x 292 mm	SIEMENS	Avanto_fit
LVHSTRAIN_AS_08_SK	tf2d14 _retro_iPAT_ sax + RV	1.5 T	30	59.04 ms	1.42 ms	73°	7 mm	[0, 192, 140, 0]	2.08 x 2.08 mm	400 x 325 mm	SIEMENS	Avanto_fit
LVHSTRAIN_AS_09_SK	tf2d14 _retro_iPAT_ sax + RV	1.5 T	30	59.58 ms	1.44 ms	76°	7 mm	[0, 192, 140, 0]	1.98 x 1.98 mm	380 x 309 mm	SIEMENS	Avanto_fit
LVHSTRAIN_AS_11_SK	tf2d14 _retro_iPAT_ sax + RV	1.5 T	30	59.58 ms	1.44 ms	80°	7 mm	[0, 192, 157, 0]	1.98 x 1.98 mm	380 x 344 mm	SIEMENS	Avanto_fit
LVHSTRAIN_AS_12_SK	tf2d14 _retro_iPAT_ sax + RV	1.5 T	30	46.34 ms	1.44 ms	75°	7 mm	[0, 192, 157, 0]	1.98 x 1.98 mm	380 x 344 mm	SIEMENS	Avanto_fit
LVHSTRAIN_AS_13_SK	tf2d14 _retro_iPAT_ sax + RV	1.5 T	30	46.90 ms	1.45 ms	75°	7 mm	[0, 192, 157, 0]	1.88 x 1.88 mm	360 x 326 mm	SIEMENS	Avanto_fit
LVHSTRAIN_AS_14_SK	tf2d14 _retro_iPAT_ sax + RV	1.5 T	30	59.58 ms	1.44 ms	77°	7 mm	[0, 192, 140, 0]	1.98 x 1.98 mm	380 x 309 mm	SIEMENS	Avanto_fit
LVHSTRAIN_AS_15_SK	tf2d14 _retro_iPAT_ sax + RV	1.5 T	30	59.58 ms	1.44 ms	77°	7 mm	[0, 192, 140, 0]	1.98 x 1.98 mm	380 x 309 mm	SIEMENS	Avanto_fit
M1GS01	tf2d14 _retro_iPAT_ sax 6mm	1.5 T	30	61.74 ms	1.48 ms	80°	6 mm	[0, 192, 140, 0]	1.77 x 1.77 mm	340 x 276 mm	SIEMENS	Avanto_fit
M1GS02	tf2d14 _retro_iPAT_ sax 6mm	1.5 T	30	61.74 ms	1.48 ms	80°	6 mm	[192, 0, 0, 140]	1.77 x 1.77 mm	276 x 340 mm	SIEMENS	Avanto_fit
M1GS03	tf2d14 _retro_iPAT_ sax 6mm	1.5 T	30	60.48 ms	1.45 ms	77°	6 mm	[0, 192, 140, 0]	1.88 x 1.88 mm	360 x 292 mm	SIEMENS	Avanto_fit
M1GS04	tf2d14 _retro_iPAT_ sax + RV 7 0	1.5 T	30	66.20 ms	1.44 ms	74°	7 mm	[0, 192, 140, 0]	1.98 x 1.98 mm	380 x 309 mm	SIEMENS	Avanto_fit
M1GS05	tf2d14 _retro_iPAT_ sax + RV 7 0	1.5 T	30	66.20 ms	1.44 ms	80°	7 mm	[0, 192, 140, 0]	1.98 x 1.98 mm	380 x 309 mm	SIEMENS	Avanto_fit
M1GS06	tf2d14 _retro_iPAT_ sax 6mm	1.5 T	30	68.60 ms	1.48 ms	78°	6 mm	[0, 192, 140, 0]	1.77 x 1.77 mm	340 x 276 mm	SIEMENS	Avanto_fit
M1GS07	tf2d14 _retro_iPAT_ sax + RV 7 0	1.5 T	30	46.90 ms	1.45 ms	80°	7 mm	[0, 192, 130, 0]	1.88 x 1.88 mm	360 x 270 mm	SIEMENS	Avanto_fit
M1GS08	tf2d14 _retro_iPAT_ sax + RV 7 0	1.5 T	30	47.88 ms	1.48 ms	80°	7 mm	[0, 192, 140, 0]	1.77 x 1.77 mm	340 x 276 mm	SIEMENS	Avanto_fit
M1GS09	tf2d14 _retro_iPAT_ sax + RV 7 0	1.5 T	30	59.58 ms	1.44 ms	80°	7 mm	[0, 192, 140, 0]	1.98 x 1.98 mm	380 x 309 mm	SIEMENS	Avanto_fit
M1GS10	tf2d14 _retro_iPAT_ sax + RV 7 0	1.5 T	30	59.58 ms	1.44 ms	80°	7 mm	[0, 192, 140, 0]	1.98 x 1.98 mm	380 x 309 mm	SIEMENS	Avanto_fit
M1GS12	tf2d14 _retro_iPAT_ sax + RV 7 0	1.5 T	30	46.34 ms	1.44 ms	80°	7 mm	[0, 192, 140, 0]	1.98 x 1.98 mm	380 x 309 mm	SIEMENS	Avanto_fit
M1GS13	tf2d14 _retro_iPAT_ sax + RV 7 0	1.5 T	30	59.58 ms	1.44 ms	80°	7 mm	[0, 192, 140, 0]	1.98 x 1.98 mm	380 x 309 mm	SIEMENS	Avanto_fit
M1GS15	tf2d14 _retro_iPAT_ sax + RV 7 0	1.5 T	30	65.60 ms	1.42 ms	79°	7 mm	[192, 0, 0, 140]	2.08 x 2.08 mm	325 x 400 mm	SIEMENS	Avanto_fit
M1GS16	tf2d14 _retro_iPAT_ sax + RV 7 0	1.5 T	30	66.20 ms	1.44 ms	80°	7 mm	[0, 192, 140, 0]	1.98 x 1.98 mm	380 x 309 mm	SIEMENS	Avanto_fit
M1GS17	tf2d14 _retro_iPAT_ sax + RV	1.5 T	30	46.34 ms	1.44 ms	80°	7 mm	[0, 192, 140, 0]	1.98 x 1.98 mm	380 x 309 mm	SIEMENS	Avanto_fit
M1GS18	tf2d14 _retro_iPAT_ sax + RV 7 0	1.5 T	30	47.88 ms	1.48 ms	80°	7 mm	[0, 192, 130, 0]	1.77 x 1.77 mm	340 x 255 mm	SIEMENS	Avanto_fit
M1GS19	tf2d14 _retro_iPAT_ sax + RV 7 0	1.5 T	30	52.96 ms	1.44 ms	79°	7 mm	[0, 192, 140, 0]	1.98 x 1.98 mm	380 x 309 mm	SIEMENS	Avanto_fit
M1GS20	tf2d14 _retro_iPAT_ sax + RV 7 0	1.5 T	30	46.34 ms	1.44 ms	80°	7 mm	[0, 192, 140, 0]	1.98 x 1.98 mm	380 x 309 mm	SIEMENS	Avanto_fit
M1GS21	tf2d14 _retro_iPAT_ sax + RV 7 0	1.5 T	30	46.90 ms	1.45 ms	80°	7 mm	[0, 192, 157, 0]	1.88 x 1.88 mm	360 x 326 mm	SIEMENS	Avanto_fit
M1GS22	tf2d14 _retro_iPAT_ sax + RV 7 0	1.5 T	30	59.58 ms	1.44 ms	79°	7 mm	[192, 0, 0, 140]	1.98 x 1.98 mm	309 x 380 mm	SIEMENS	Avanto_fit
M1GS23	tf2d14 _retro_iPAT_ sax + RV 7 0	1.5 T	30	52.96 ms	1.44 ms	80°	7 mm	[0, 192, 140, 0]	1.98 x 1.98 mm	380 x 309 mm	SIEMENS	Avanto_fit
M1GS24	tf2d14 _retro_iPAT_ sax + RV 7 0	1.5 T	30	68.40 ms	1.48 ms	80°	7 mm	[0, 192, 140, 0]	1.77 x 1.77 mm	340 x 276 mm	SIEMENS	Avanto_fit
M1GS25	tf2d14 _retro_iPAT_ sax + RV 7 0	1.5 T	30	59.58 ms	1.44 ms	80°	7 mm	[0, 192, 140, 0]	1.98 x 1.98 mm	380 x 309 mm	SIEMENS	Avanto_fit
M1GS26	CS_1090_retro_2-shot_16sl_acc6.5	1.5 T	25	44.96 ms	1.19 ms	55°	7 mm	[0, 240, 186, 0]	1.58 x 1.58 mm	380 x 304 mm	SIEMENS	Avanto_fit
M1GS27	tf2d14 _retro_iPAT_ sax + RV 7 0	1.5 T	30	66.20 ms	1.44 ms	80°	7 mm	[0, 192, 140, 0]	1.98 x 1.98 mm	380 x 309 mm	SIEMENS	Avanto_fit
M1GS28	tf2d14 _retro_iPAT_ sax + RV 7 0	1.5 T	30	46.90 ms	1.45 ms	79°	7 mm	[0, 192, 157, 0]	1.88 x 1.88 mm	360 x 326 mm	SIEMENS	Avanto_fit
M1GS29	tf2d14 _retro_iPAT_ sax + RV 7 0	1.5 T	30	46.34 ms	1.44 ms	80°	7 mm	[0, 192, 140, 0]	1.98 x 1.98 mm	380 x 309 mm	SIEMENS	Avanto_fit
M1GS30	tf2d14 _retro_iPAT_ sax + RV 7 0	1.5 T	30	46.90 ms	1.45 ms	78°	7 mm	[0, 192, 157, 0]	1.88 x 1.88 mm	360 x 326 mm	SIEMENS	Avanto_fit
M1GS31	tf2d14 _retro_iPAT_ sax + RV 7 0	1.5 T	30	66.20 ms	1.44 ms	80°	7 mm	[0, 192, 140, 0]	1.98 x 1.98 mm	380 x 309 mm	SIEMENS	Avanto_fit
M1GS32	tf2d14 _retro_iPAT_ sax + RV 7 0	1.5 T	30	66.20 ms	1.44 ms	80°	7 mm	[0, 192, 140, 0]	1.98 x 1.98 mm	380 x 309 mm	SIEMENS	Avanto_fit
M1GS33	tf2d14 _retro_iPAT_ sax + RV 7 0	1.5 T	30	46.90 ms	1.45 ms	78°	7 mm	[0, 192, 157, 0]	1.88 x 1.88 mm	360 x 326 mm	SIEMENS	Avanto_fit
M1GS34	tf2d14 _retro_iPAT_ sax + RV 7 0	1.5 T	30	46.34 ms	1.44 ms	76°	7 mm	[0, 192, 157, 0]	1.98 x 1.98 mm	380 x 344 mm	SIEMENS	Avanto_fit
M1GS35	tf2d14 _retro_iPAT_ sax + RV 7 0	1.5 T	30	66.20 ms	1.44 ms	80°	7 mm	[0, 192, 140, 0]	1.98 x 1.98 mm	380 x 309 mm	SIEMENS	Avanto_fit
M1GS36	tf2d14 _retro_iPAT_ sax + RV 7 0	1.5 T	30	46.90 ms	1.45 ms	80°	7 mm	[0, 192, 157, 0]	1.88 x 1.88 mm	360 x 326 mm	SIEMENS	Avanto_fit
M1GS37	tf2d14 _retro_iPAT_ sax + RV 7 0	1.5 T	30	46.34 ms	1.44 ms	80°	7 mm	[0, 192, 157, 0]	1.98 x 1.98 mm	380 x 344 mm	SIEMENS	Avanto_fit
M1GS38	tf2d14 _retro_iPAT_ sax + RV	1.5 T	30	46.90 ms	1.45 ms	75°	7 mm	[0, 192, 173, 0]	1.88 x 1.88 mm	360 x 360 mm	SIEMENS	Avanto_fit
M1GS39	tf2d14 _retro_iPAT_ sax 6mm	1.5 T	30	68.60 ms	1.48 ms	76°	6 mm	[0, 192, 140, 0]	1.77 x 1.77 mm	340 x 276 mm	SIEMENS	Avanto_fit
M1GS40	tf2d14 _retro_iPAT_ sax + RV 7 0	1.5 T	30	46.90 ms	1.45 ms	78°	7 mm	[0, 192, 140, 0]	1.88 x 1.88 mm	360 x 292 mm	SIEMENS	Avanto_fit
M1GS41	tf2d14 _retro_iPAT_ sax + RV 7 0	1.5 T	30	46.34 ms	1.44 ms	80°	7 mm	[0, 192, 140, 0]	1.98 x 1.98 mm	380 x 309 mm	SIEMENS	Avanto_fit
M1GS42	tf2d14 _retro_iPAT_ sax + RV 7 0	1.5 T	30	66.20 ms	1.44 ms	80°	7 mm	[0, 192, 140, 0]	1.98 x 1.98 mm	380 x 309 mm	SIEMENS	Avanto_fit
M1GS43	tf2d14 _retro_iPAT_ sax + RV 7 0	1.5 T	30	52.96 ms	1.44 ms	75°	7 mm	[0, 192, 157, 0]	1.98 x 1.98 mm	380 x 344 mm	SIEMENS	Avanto_fit
M1GS44	tf2d14 _retro_iPAT_ sax + RV 7 0	1.5 T	30	59.58 ms	1.44 ms	80°	7 mm	[0, 192, 140, 0]	1.98 x 1.98 mm	380 x 309 mm	SIEMENS	Avanto_fit
M1GS45	tf2d14 _retro_iPAT_ sax + RV 7 0	1.5 T	30	66.20 ms	1.44 ms	80°	7 mm	[192, 0, 0, 140]	1.98 x 1.98 mm	309 x 380 mm	SIEMENS	Avanto_fit
M1GS46	tf2d14 _retro_iPAT_ sax + RV 7 0	1.5 T	30	46.34 ms	1.44 ms	80°	7 mm	[0, 192, 140, 0]	1.98 x 1.98 mm	380 x 309 mm	SIEMENS	Avanto_fit
M1GS47	tf2d14 _retro_iPAT_ sax + RV 7 0	1.5 T	30	46.34 ms	1.44 ms	79°	7 mm	[0, 192, 140, 0]	1.98 x 1.98 mm	380 x 309 mm	SIEMENS	Avanto_fit
M1GS48	tf2d14 _retro_iPAT_ sax + RV 7 0	1.5 T	30	47.88 ms	1.48 ms	77°	7 mm	[0, 192, 157, 0]	1.77 x 1.77 mm	340 x 308 mm	SIEMENS	Avanto_fit
M1GS49	tf2d14 _retro_iPAT_ sax + RV 7 0	1.5 T	30	46.34 ms	1.44 ms	79°	7 mm	[0, 192, 140, 0]	1.98 x 1.98 mm	380 x 309 mm	SIEMENS	Avanto_fit
M1GS50	CS_1090_retro_2-shot_16sl_acc6.5	1.5 T	25	45.44 ms	1.20 ms	55°	7 mm	[0, 240, 186, 0]	1.50 x 1.50 mm	360 x 288 mm	SIEMENS	Avanto_fit
M1GS51	tf2d14 _retro_iPAT_ sax + RV 7 0	1.5 T	30	66.20 ms	1.44 ms	80°	7 mm	[0, 192, 140, 0]	1.98 x 1.98 mm	380 x 309 mm	SIEMENS	Avanto_fit
M1GS52	tf2d14 _retro_iPAT_ sax + RV 7 0	1.5 T	30	66.20 ms	1.44 ms	76°	7 mm	[0, 192, 140, 0]	1.98 x 1.98 mm	380 x 309 mm	SIEMENS	Avanto_fit
M2GS01	tf2d18_retro_iPAT_12sl kA	1.5 T	25	55.66 ms	1.07 ms	54°	8 mm	[0, 192, 109, 0]	2.08 x 2.08 mm	400 x 325 mm	SIEMENS	Avanto
M2GS02	18 tf2d18_retro_iPAT_12sl KA	1.5 T	25	55.66 ms	1.07 ms	65°	8 mm	[0, 192, 109, 0]	2.08 x 2.08 mm	400 x 325 mm	SIEMENS	Avanto
M2GS03	CINE_segmented_SAX_KA	1.5 T	25	41.92 ms	1.10 ms	54°	10 mm	[0, 192, 192, 0]	1.86 x 1.86 mm	358 x 358 mm	SIEMENS	Aera
M2GS05	tf2d18_retro_iPAT_5mbh kA	1.5 T	25	55.66 ms	1.07 ms	65°	8 mm	[0, 192, 109, 0]	2.08 x 2.08 mm	400 x 325 mm	SIEMENS	Avanto
M2GS06	cine_trufi_retro_SAX	1.5 T	25	34.20 ms	1.19 ms	56°	8 mm	[256, 0, 0, 166]	0.70 x 0.70 mm	292 x 360 mm	Siemens	MAGNETOM Sola
M2GS07	cine_trufi_retro_SAX	1.5 T	25	34.20 ms	1.19 ms	55°	8 mm	[256, 0, 0, 166]	0.70 x 0.70 mm	292 x 360 mm	Siemens	MAGNETOM Sola
M2GS08	cine_trufi_retro_SAX	1.5 T	25	34.20 ms	1.19 ms	57°	8 mm	[256, 0, 0, 166]	0.70 x 0.70 mm	292 x 360 mm	Siemens	MAGNETOM Sola
M2GS09	cine_trufi_retro_SAX	1.5 T	25	34.20 ms	1.19 ms	57°	8 mm	[0, 256, 166, 0]	0.70 x 0.70 mm	360 x 292 mm	Siemens	MAGNETOM Sola
M2GS10	cine_trufi_retro_SAX	1.5 T	25	34.20 ms	1.19 ms	56°	8 mm	[256, 0, 0, 166]	0.70 x 0.70 mm	292 x 360 mm	Siemens	MAGNETOM Sola
M2GS11	cine_trufi_retro_SAX	1.5 T	25	34.20 ms	1.19 ms	57°	8 mm	[256, 0, 0, 166]	0.70 x 0.70 mm	292 x 360 mm	Siemens	MAGNETOM Sola
M2GS12	SA 3D	1.5 T	25	45.90 ms	1.28 ms	50°	6 mm	[0, 192, 174, 0]	1.77 x 1.77 mm	340 x 308 mm	SIEMENS	Avanto
M2GS13	cine_tf2d16_retro_iPAT_KA	1.5 T	25	41.92 ms	1.10 ms	57°	8 mm	[192, 0, 0, 109]	1.98 x 1.98 mm	309 x 380 mm	SIEMENS	Avanto_fit
M2GS14	cine_trufi_retro_SAX	1.5 T	25	34.20 ms	1.19 ms	57°	8 mm	[0, 256, 166, 0]	0.70 x 0.70 mm	360 x 292 mm	Siemens	MAGNETOM Sola
M2GS15	cine_trufi_retro_SAX	1.5 T	25	34.20 ms	1.19 ms	55°	8 mm	[256, 0, 0, 166]	0.70 x 0.70 mm	292 x 360 mm	Siemens	MAGNETOM Sola
M2GS16	cine_trufi_retro_SAX	1.5 T	25	34.20 ms	1.19 ms	57°	8 mm	[256, 0, 0, 166]	0.70 x 0.70 mm	292 x 360 mm	Siemens	MAGNETOM Sola
M2GS17	cine_trufi_retro_SAX	1.5 T	25	34.20 ms	1.19 ms	57°	8 mm	[0, 256, 166, 0]	0.70 x 0.70 mm	360 x 292 mm	Siemens	MAGNETOM Sola
M2GS18	cine_trufi_retro_SAX	1.5 T	25	34.20 ms	1.19 ms	55°	8 mm	[256, 0, 0, 166]	0.70 x 0.70 mm	292 x 360 mm	Siemens	MAGNETOM Sola
M2GS21	cine_trufi_retro_SAX	1.5 T	25	34.20 ms	1.19 ms	55°	8 mm	[0, 256, 166, 0]	0.70 x 0.70 mm	360 x 292 mm	Siemens	MAGNETOM Sola
M2GS22	cine_trufi_retro_SAX	1.5 T	25	34.20 ms	1.19 ms	52°	8 mm	[256, 0, 0, 166]	0.70 x 0.70 mm	292 x 360 mm	Siemens	MAGNETOM Sola
M2GS23	cine_trufi_retro_SAX	1.5 T	25	34.20 ms	1.19 ms	57°	8 mm	[256, 0, 0, 166]	0.70 x 0.70 mm	292 x 360 mm	Siemens	MAGNETOM Sola
M2GS24	cine_trufi_retro_SAX	1.5 T	25	34.20 ms	1.19 ms	56°	8 mm	[256, 0, 0, 166]	0.70 x 0.70 mm	292 x 360 mm	Siemens	MAGNETOM Sola
M2GS25	cine_tf2d16_retro_iPAT_KA	1.5 T	25	41.92 ms	1.10 ms	56°	8 mm	[0, 192, 109, 0]	1.98 x 1.98 mm	380 x 309 mm	SIEMENS	Avanto_fit
M2GS26	cine_trufi_retro_SAX	1.5 T	25	34.20 ms	1.19 ms	57°	8 mm	[256, 0, 0, 166]	0.70 x 0.70 mm	292 x 360 mm	Siemens	MAGNETOM Sola
M2GS27	cine_trufi_retro_SAX	1.5 T	25	34.20 ms	1.19 ms	57°	8 mm	[256, 0, 0, 166]	0.70 x 0.70 mm	292 x 360 mm	Siemens	MAGNETOM Sola
M2GS29	cine_trufi_retro_SAX	1.5 T	25	34.20 ms	1.19 ms	57°	8 mm	[256, 0, 0, 166]	0.70 x 0.70 mm	292 x 360 mm	Siemens	MAGNETOM Sola
M2GS30	cine_tf2d16_retro_iPAT_KA	1.5 T	25	41.92 ms	1.10 ms	57°	8 mm	[0, 192, 109, 0]	1.98 x 1.98 mm	380 x 309 mm	SIEMENS	Avanto_fit
M2GS31	18 tf2d18_retro_iPAT_12sl KA	1.5 T	25	55.66 ms	1.07 ms	65°	8 mm	[0, 192, 109, 0]	2.08 x 2.08 mm	400 x 325 mm	SIEMENS	Avanto
M2GS33	cine_trufi_retro_SAX	1.5 T	25	34.20 ms	1.19 ms	57°	8 mm	[256, 0, 0, 166]	0.70 x 0.70 mm	292 x 360 mm	Siemens	MAGNETOM Sola
M2GS35	cine_tf2d16_retro_iPAT_KA	1.5 T	25	41.92 ms	1.10 ms	57°	8 mm	[0, 192, 109, 0]	1.98 x 1.98 mm	380 x 309 mm	SIEMENS	Avanto_fit
M2GS36	cine_tf2d16_retro_iPAT_KA	1.5 T	25	41.92 ms	1.10 ms	57°	8 mm	[0, 192, 109, 0]	1.98 x 1.98 mm	380 x 309 mm	SIEMENS	Avanto_fit
M2GS37	CINE_segmented_SAX_KA	1.5 T	25	42.08 ms	1.10 ms	59°	8 mm	[0, 192, 192, 0]	1.84 x 1.84 mm	354 x 354 mm	SIEMENS	Aera
M2GS38	CINE_segmented_SAX_KA	1.5 T	25	42.08 ms	1.10 ms	55°	8 mm	[0, 192, 192, 0]	1.81 x 1.81 mm	348 x 348 mm	SIEMENS	Aera
M2GS40	cine_tf2d16_retro_iPAT_KA	1.5 T	25	41.92 ms	1.10 ms	61°	8 mm	[192, 0, 0, 109]	1.98 x 1.98 mm	309 x 380 mm	SIEMENS	Avanto_fit
M2GS44	cine_tf2d16_retro_iPAT_KA	1.5 T	25	41.92 ms	1.10 ms	58°	8 mm	[0, 192, 118, 0]	1.98 x 1.98 mm	380 x 332 mm	SIEMENS	Avanto_fit
M2GS45	cine_tf2d16_retro_iPAT_KA+	1.5 T	25	41.44 ms	1.10 ms	55°	8 mm	[0, 192, 109, 0]	2.08 x 2.08 mm	400 x 325 mm	SIEMENS	Avanto_fit
MDC-0182-MyoMet-CMR-072	cine_tf2d14_retro_iPAT_sax + RV	3 T	30	44.94 ms	1.40 ms	58°	7 mm	[0, 208, 130, 0]	1.73 x 1.73 mm	360 x 322 mm	SIEMENS	Skyra_fit	B.U.F.F.
MDC-0182-MyoMet-CMR-074	cine_tf2d14_retro_iPAT_sax + RV	3 T	30	57.78 ms	1.40 ms	52°	7 mm	[0, 208, 122, 0]	1.73 x 1.73 mm	360 x 301 mm	SIEMENS	Skyra_fit	B.U.F.F.
MDC-0182-MyoMet-CMR-076	cine_tf2d14_retro_iPAT_sax + RV	3 T	30	44.94 ms	1.40 ms	54°	7 mm	[0, 208, 147, 0]	1.73 x 1.73 mm	360 x 363 mm	SIEMENS	Skyra_fit	B.U.F.F.
MDC-0192-MyoMet-CMR-070	cine_tf2d14_retro_iPAT_sax + RV	3 T	30	44.94 ms	1.40 ms	56°	7 mm	[0, 208, 130, 0]	1.73 x 1.73 mm	360 x 322 mm	SIEMENS	Skyra_fit	B.U.F.F.
MDC-0196-MRCorVasc-017	cine_tf2d14_retro_iPAT_sax + RV	3 T	30	77.04 ms	1.40 ms	56°	7 mm	[0, 208, 122, 0]	1.73 x 1.73 mm	360 x 301 mm	SIEMENS	Skyra_fit	B.U.F.F.
MDC-0196-MRCorVasc-029	cine_tf2d14_retro_iPAT_sax + RV	3 T	30	51.36 ms	1.40 ms	49°	7 mm	[0, 208, 122, 0]	1.73 x 1.73 mm	360 x 301 mm	SIEMENS	Skyra_fit	B.U.F.F.
MDC-0196-MRCorVasc-031	cine_tf2d14_retro_iPAT_sax + RV	3 T	30	64.20 ms	1.40 ms	52°	7 mm	[0, 208, 122, 0]	1.73 x 1.73 mm	360 x 301 mm	SIEMENS	Skyra_fit	B.U.F.F.
MDC-0196-MRCorVasc_003	cine_tf2d14_retro_iPAT_sax + RV	3 T	30	57.78 ms	1.40 ms	51°	7 mm	[0, 208, 122, 0]	1.73 x 1.73 mm	360 x 301 mm	SIEMENS	Skyra_fit	B.U.F.F.
MDC-0196-MRCORVASC_009	cine_tf2d14_retro_iPAT_sax + RV	3 T	30	64.20 ms	1.40 ms	53°	7 mm	[208, 0, 0, 122]	1.73 x 1.73 mm	301 x 360 mm	SIEMENS	Skyra_fit	B.U.F.F.
MDC-0196-MRCorVasc_010	cine_tf2d14_retro_iPAT_sax + RV	3 T	30	44.94 ms	1.40 ms	50°	7 mm	[0, 208, 147, 0]	1.73 x 1.73 mm	360 x 363 mm	SIEMENS	Skyra_fit	B.U.F.F.
MDC-0196-MRCorVasc_022	cine_tf2d14_retro_iPAT_sax + RV	3 T	30	64.20 ms	1.40 ms	51°	7 mm	[208, 0, 0, 122]	1.73 x 1.73 mm	301 x 360 mm	SIEMENS	Skyra_fit	B.U.F.F.
MDC-0196-MRCorVasc_024	cine_tf2d14_retro_iPAT_sax + RV	3 T	30	44.94 ms	1.40 ms	54°	7 mm	[0, 208, 122, 0]	1.73 x 1.73 mm	360 x 301 mm	SIEMENS	Skyra_fit	B.U.F.F.
MDC_0196-MRCORVASC 39	cine_tf2d14_retro_iPAT_sax + RV	3 T	30	44.94 ms	1.40 ms	53°	7 mm	[0, 208, 122, 0]	1.73 x 1.73 mm	360 x 301 mm	SIEMENS	Skyra_fit	B.U.F.F.
MDC_0196-MRCORVASC_38	cine_tf2d14_retro_iPAT_sax + RV	3 T	30	44.94 ms	1.40 ms	48°	7 mm	[0, 208, 122, 0]	1.73 x 1.73 mm	360 x 301 mm	SIEMENS	Skyra_fit	B.U.F.F.
MRCorVasc033	cine_tf2d14_retro_iPAT_sax + RV	3 T	30	64.20 ms	1.40 ms	53°	7 mm	[0, 208, 122, 0]	1.73 x 1.73 mm	360 x 301 mm	SIEMENS	Skyra_fit	B.U.F.F.
MRCorVasc_016_CCM	cine_tf2d14_retro_iPAT_sax stapel	3 T	30	44.94 ms	1.40 ms	53°	7 mm	[0, 208, 122, 0]	1.73 x 1.73 mm	360 x 301 mm	SIEMENS	Prisma_fit	AG Schulz-Menger
MRCorVasc_019	CINE_segmented_alle _SAX_b2	3 T	30	38.52 ms	1.40 ms	52°	7 mm	[0, 208, 147, 0]	1.73 x 1.73 mm	360 x 363 mm	SIEMENS	Prisma_fit	Center for Stroke Research, Charité Berlin
MRCorVasc_021_CCM	CINE_segmented_alle SAX_KA_b2	3 T	30	38.52 ms	1.40 ms	58°	7 mm	[0, 208, 143, 0]	1.73 x 1.73 mm	360 x 353 mm	SIEMENS	Prisma_fit	AG Schulz-Menger
My KG110	tf2d12_retro_iPAT_sax ! 3 pro bh	1.5 T	30	57.20 ms	1.21 ms	70°	7 mm	[256, 0, 0, 134]	1.33 x 1.33 mm	255 x 340 mm	SIEMENS	Avanto	HK BB Kardiologie
MY114	tf2d12_retro_iPAT_sax ! 3 pro bh	1.5 T	30	57.20 ms	1.21 ms	70°	7 mm	[0, 256, 123, 0]	1.33 x 1.33 mm	340 x 234 mm	SIEMENS	Avanto	HK BB Kardiologie
MYKG-104	tf2d12_retro_iPAT_sax ! 3 pro bh	1.5 T	30	57.60 ms	1.21 ms	70°	7 mm	[256, 0, 0, 146]	1.41 x 1.41 mm	292 x 360 mm	SIEMENS	Avanto_fit	HK BB Kardiologie
MYKG-115	tf2d12_retro_iPAT_sax ! 3 pro bh	1.5 T	30	57.60 ms	1.21 ms	70°	7 mm	[256, 0, 0, 146]	1.41 x 1.41 mm	292 x 360 mm	SIEMENS	Avanto_fit	HK BB Kardiologie
MYKG-116	tf2d12_retro_iPAT_sax ! 3 pro bh	1.5 T	30	63.36 ms	1.21 ms	70°	7 mm	[256, 0, 0, 146]	1.41 x 1.41 mm	292 x 360 mm	SIEMENS	Avanto_fit	HK BB Kardiologie
MYKG-119	tf2d12_retro_iPAT_sax ! 3 pro bh	1.5 T	30	57.60 ms	1.21 ms	70°	7 mm	[256, 0, 0, 146]	1.41 x 1.41 mm	292 x 360 mm	SIEMENS	Avanto_fit	HK BB Kardiologie
MYKG103	tf2d12_retro_iPAT_sax ! 3 pro bh	1.5 T	30	57.60 ms	1.21 ms	70°	7 mm	[0, 256, 146, 0]	1.41 x 1.41 mm	360 x 292 mm	SIEMENS	Avanto_fit	HK BB Kardiologie
MYKG107	tf2d12_retro_iPAT_sax ! 3 pro bh	1.5 T	30	56.00 ms	1.18 ms	70°	7 mm	[0, 256, 146, 0]	1.41 x 1.41 mm	360 x 292 mm	SIEMENS	Avanto	HK BB Kardiologie
MYKG109	tf2d12_retro_iPAT_sax ! 3 pro bh	1.5 T	30	56.00 ms	1.18 ms	70°	7 mm	[0, 256, 146, 0]	1.41 x 1.41 mm	360 x 292 mm	SIEMENS	Avanto	HK BB Kardiologie
MYKG112	tf2d12_retro_iPAT_sax ! 3 pro bh	1.5 T	30	57.60 ms	1.21 ms	70°	7 mm	[0, 256, 146, 0]	1.41 x 1.41 mm	360 x 292 mm	SIEMENS	Avanto_fit	HK BB Kardiologie
MYKG113	tf2d12_retro_iPAT_sax ! 3 pro bh	1.5 T	30	56.00 ms	1.18 ms	70°	7 mm	[256, 0, 0, 123]	1.41 x 1.41 mm	248 x 360 mm	SIEMENS	Avanto	HK BB Kardiologie
MYKG118	tf2d12_retro_iPAT_sax ! 3 pro bh	1.5 T	30	57.60 ms	1.21 ms	70°	7 mm	[0, 256, 146, 0]	1.41 x 1.41 mm	360 x 292 mm	SIEMENS	Avanto_fit	HK BB Kardiologie
MYKG_108	tf2d12_retro_iPAT_sax ! 3 pro bh	1.5 T	30	57.60 ms	1.21 ms	70°	7 mm	[256, 0, 0, 146]	1.41 x 1.41 mm	292 x 360 mm	SIEMENS	Avanto_fit	HK BB Kardiologie
MYKG_111	tf2d12_retro_iPAT_sax ! 3 pro bh	1.5 T	30	67.20 ms	1.18 ms	70°	7 mm	[0, 256, 146, 0]	1.41 x 1.41 mm	360 x 292 mm	SIEMENS	Avanto	HK BB Kardiologie
MYKG_117	tf2d12_retro_iPAT_sax ! 3 pro bh	1.5 T	30	57.60 ms	1.21 ms	70°	7 mm	[0, 256, 146, 0]	1.41 x 1.41 mm	360 x 292 mm	SIEMENS	Avanto_fit	HK BB Kardiologie
MyoMet-CMR-001G	tf2d14 _retro_iPAT_ sax + RV 7 0	1.5 T	30	46.34 ms	1.44 ms	80°	7 mm	[0, 192, 140, 0]	1.98 x 1.98 mm	380 x 309 mm	SIEMENS	Avanto_fit	HK BB Kardiologie
Myomet-CMR-002G	tf2d14 _retro_iPAT_ sax + RV 7 0	1.5 T	30	46.90 ms	1.45 ms	80°	7 mm	[192, 0, 0, 119]	1.88 x 1.88 mm	248 x 360 mm	SIEMENS	Avanto_fit	HK BB Kardiologie
MyoMet-CMR-004G	cine_tf2d14_retro_iPAT_sax + RV	3 T	30	44.94 ms	1.40 ms	49°	7 mm	[208, 0, 0, 122]	1.73 x 1.73 mm	301 x 360 mm	SIEMENS	Skyra_fit	B.U.F.F.
MyoMet-CMR-005	tf2d14 _retro_iPAT_ sax + RV 7 0	1.5 T	30	46.34 ms	1.44 ms	77°	7 mm	[0, 192, 140, 0]	1.98 x 1.98 mm	380 x 309 mm	SIEMENS	Avanto_fit
MyoMet-CMR-005G	tf2d14 _retro_iPAT_ sax + RV 7 0	1.5 T	30	46.34 ms	1.44 ms	80°	7 mm	[0, 192, 140, 0]	1.98 x 1.98 mm	380 x 309 mm	SIEMENS	Avanto_fit	HK BB Kardiologie
MyoMet-CMR-007G	tf2d14 _retro_iPAT_ sax + RV 7 0	1.5 T	30	66.20 ms	1.44 ms	80°	7 mm	[0, 192, 140, 0]	1.98 x 1.98 mm	380 x 309 mm	SIEMENS	Avanto_fit	HK BB Kardiologie
Myomet-CMR-008G	tf2d14 _retro_iPAT_ sax + RV 7 0	1.5 T	30	59.58 ms	1.44 ms	80°	7 mm	[192, 0, 0, 140]	1.98 x 1.98 mm	309 x 380 mm	SIEMENS	Avanto_fit	HK BB Kardiologie
MyoMet-CMR-009G	tf2d14 _retro_iPAT_ sax + RV 7 0	1.5 T	30	46.34 ms	1.44 ms	80°	7 mm	[0, 192, 140, 0]	1.98 x 1.98 mm	380 x 309 mm	SIEMENS	Avanto_fit	HK BB Kardiologie
MyoMet-CMR-010G	cine_tf2d14_retro_iPAT_sax + RV	3 T	30	57.78 ms	1.40 ms	47°	7 mm	[0, 208, 122, 0]	1.73 x 1.73 mm	360 x 301 mm	SIEMENS	Skyra_fit	B.U.F.F.
MyoMet-CMR-011G	tf2d14 _retro_iPAT_ sax + RV 7 0	1.5 T	30	46.34 ms	1.44 ms	80°	7 mm	[0, 192, 140, 0]	1.98 x 1.98 mm	380 x 309 mm	SIEMENS	Avanto_fit	HK BB Kardiologie
MyoMet-CMR-012G	tf2d14 _retro_iPAT_ sax + RV 7 0	1.5 T	30	46.90 ms	1.45 ms	80°	7 mm	[0, 192, 140, 0]	1.88 x 1.88 mm	360 x 292 mm	SIEMENS	Avanto_fit	HK BB Kardiologie
MyoMet-CMR-013G	tf2d14 _retro_iPAT_ sax + RV 7 0	1.5 T	30	46.34 ms	1.44 ms	80°	7 mm	[0, 192, 140, 0]	1.98 x 1.98 mm	380 x 309 mm	SIEMENS	Avanto_fit	HK BB Kardiologie
MyoMet-CMR-014	tf2d14 _retro_iPAT_ sax + RV 7 0	1.5 T	30	46.34 ms	1.44 ms	80°	7 mm	[0, 192, 140, 0]	1.98 x 1.98 mm	380 x 309 mm	SIEMENS	Avanto_fit
MyoMet-CMR-016G	tf2d14 _retro_iPAT_ sax + RV 7 0	1.5 T	30	46.34 ms	1.44 ms	80°	7 mm	[0, 192, 140, 0]	1.98 x 1.98 mm	380 x 309 mm	SIEMENS	Avanto_fit	HK BB Kardiologie
MyoMet-CMR-019G	tf2d14 _retro_iPAT_ sax + RV 7 0	1.5 T	30	59.58 ms	1.44 ms	80°	7 mm	[0, 192, 140, 0]	1.98 x 1.98 mm	380 x 309 mm	SIEMENS	Avanto_fit	HK BB Kardiologie
MyoMet-CMR-020G	tf2d14 _retro_iPAT_ sax + RV 7 0	1.5 T	30	66.20 ms	1.44 ms	80°	7 mm	[0, 192, 140, 0]	1.98 x 1.98 mm	380 x 309 mm	SIEMENS	Avanto_fit	HK BB Kardiologie
MyoMet-CMR-027	cine_tf2d14_retro_iPAT_sax + RV	3 T	30	44.94 ms	1.40 ms	47°	7 mm	[0, 208, 122, 0]	1.73 x 1.73 mm	360 x 301 mm	SIEMENS	Skyra_fit	B.U.F.F.
MyoMet-CMR-034	cine_tf2d14_retro_iPAT_sax + RV	3 T	30	44.94 ms	1.40 ms	54°	7 mm	[0, 208, 122, 0]	1.73 x 1.73 mm	360 x 301 mm	SIEMENS	Skyra_fit	B.U.F.F.
MyoMet-CMR-035	cine_tf2d14_retro_iPAT_sax + RV	3 T	30	44.94 ms	1.40 ms	56°	7 mm	[0, 208, 122, 0]	1.73 x 1.73 mm	360 x 301 mm	SIEMENS	Skyra_fit	B.U.F.F.
MyoMet-CMR-036	tf2d14 _retro_iPAT_ sax + RV 7 0	1.5 T	30	59.58 ms	1.44 ms	77°	7 mm	[0, 192, 140, 0]	1.98 x 1.98 mm	380 x 309 mm	SIEMENS	Avanto_fit	HK BB Kardiologie
MyoMet-CMR-039	tf2d14 _retro_iPAT_ sax + RV 7 0	1.5 T	30	66.20 ms	1.44 ms	75°	7 mm	[0, 192, 140, 0]	1.98 x 1.98 mm	380 x 309 mm	SIEMENS	Avanto_fit	HK BB Kardiologie
MyoMet-CMR-040	tf2d14 _retro_iPAT_ sax + RV 7 0	1.5 T	30	59.58 ms	1.44 ms	80°	7 mm	[0, 192, 140, 0]	1.98 x 1.98 mm	380 x 309 mm	SIEMENS	Avanto_fit	HK BB Kardiologie
MyoMet-CMR-044	tf2d14 _retro_iPAT_ sax + RV 7 0	1.5 T	30	66.20 ms	1.44 ms	80°	7 mm	[0, 192, 140, 0]	1.98 x 1.98 mm	380 x 309 mm	SIEMENS	Avanto_fit	HK BB Kardiologie
MyoMet-CMR-047	tf2d14 _retro_iPAT_ sax + RV 7 0	1.5 T	30	46.34 ms	1.44 ms	80°	7 mm	[0, 192, 140, 0]	1.98 x 1.98 mm	380 x 309 mm	SIEMENS	Avanto_fit	HK BB Kardiologie
MyoMet-CMR-048	tf2d14 _retro_iPAT_ sax + RV 7 0	1.5 T	30	46.34 ms	1.44 ms	80°	7 mm	[0, 192, 140, 0]	1.98 x 1.98 mm	380 x 309 mm	SIEMENS	Avanto_fit	HK BB Kardiologie
MyoMet-CMR-049	tf2d14 _retro_iPAT_ sax + RV 7 0	1.5 T	30	59.58 ms	1.44 ms	80°	7 mm	[192, 0, 0, 140]	1.98 x 1.98 mm	309 x 380 mm	SIEMENS	Avanto_fit	HK BB Kardiologie
MyoMet-CMR-050	tf2d14 _retro_iPAT_ sax + RV 7 0	1.5 T	30	59.58 ms	1.44 ms	80°	7 mm	[0, 192, 140, 0]	1.98 x 1.98 mm	380 x 309 mm	SIEMENS	Avanto_fit	HK BB Kardiologie
MyoMet-CMR-051	cine_tf2d14_retro_iPAT_sax + RV	3 T	30	57.78 ms	1.40 ms	53°	7 mm	[0, 208, 122, 0]	1.73 x 1.73 mm	360 x 301 mm	SIEMENS	Skyra_fit	B.U.F.F.
MyoMet-CMR-053	cine_tf2d14_retro_iPAT_sax + RV	3 T	30	44.94 ms	1.40 ms	54°	7 mm	[0, 208, 122, 0]	1.73 x 1.73 mm	360 x 301 mm	SIEMENS	Skyra_fit	B.U.F.F.
MyoMet-CMR-054	tf2d14 _retro_iPAT_ sax 6mm	1.5 T	30	68.60 ms	1.48 ms	78°	6 mm	[0, 192, 140, 0]	1.77 x 1.77 mm	340 x 276 mm	SIEMENS	Avanto_fit	HK BB Kardiologie
MyoMet-CMR-055	tf2d14 _retro_iPAT_ sax + RV 7 0	1.5 T	30	59.58 ms	1.44 ms	78°	7 mm	[0, 192, 140, 0]	1.98 x 1.98 mm	380 x 309 mm	SIEMENS	Avanto_fit	HK BB Kardiologie
MyoMet-CMR-056	cine_tf2d14_retro_iPAT_sax + RV	3 T	30	57.78 ms	1.40 ms	58°	7 mm	[0, 208, 122, 0]	1.73 x 1.73 mm	360 x 301 mm	SIEMENS	Skyra_fit	B.U.F.F.
MyoMet-CMR-057	cine_tf2d14_retro_iPAT_sax + RV	3 T	30	64.20 ms	1.40 ms	51°	7 mm	[0, 208, 122, 0]	1.73 x 1.73 mm	360 x 301 mm	SIEMENS	Skyra_fit	B.U.F.F.
MyoMet-CMR-058	tf2d14 _retro_iPAT_ sax + RV 7 0	1.5 T	30	59.58 ms	1.44 ms	80°	7 mm	[0, 192, 140, 0]	1.98 x 1.98 mm	380 x 309 mm	SIEMENS	Avanto_fit	HK BB Kardiologie
MyoMet-CMR-071	cine_tf2d14_retro_iPAT_sax + RV	3 T	30	44.94 ms	1.40 ms	51°	7 mm	[0, 208, 122, 0]	1.73 x 1.73 mm	360 x 301 mm	SIEMENS	Skyra_fit	B.U.F.F.
MyoMet-CMR017G	tf2d14 _retro_iPAT_ sax + RV 7 0	1.5 T	30	66.20 ms	1.44 ms	77°	7 mm	[0, 192, 140, 0]	1.98 x 1.98 mm	380 x 309 mm	SIEMENS	Avanto_fit	HK BB Kardiologie
PPC1-002	tf2d14 _retro_iPAT_7 0 sax + RV (bis PK)	1.5 T	30	46.34 ms	1.44 ms	80°	7 mm	[192, 0, 0, 140]	1.98 x 1.98 mm	309 x 380 mm	SIEMENS	Avanto_fit	HK BB Kardiologie
PPC1-020	tf2d14 _retro_iPAT_7 0 sax + RV (bis PK)	1.5 T	30	46.34 ms	1.44 ms	80°	7 mm	[0, 192, 140, 0]	1.98 x 1.98 mm	380 x 309 mm	SIEMENS	Avanto_fit	HK BB Kardiologie
PPC1-022	tf2d14 _retro_iPAT_7 0 sax + RV (bis PK)	1.5 T	30	46.34 ms	1.44 ms	80°	7 mm	[192, 0, 0, 119]	1.98 x 1.98 mm	261 x 380 mm	SIEMENS	Avanto_fit	HK BB Kardiologie
PPC1-023	tf2d14 _retro_iPAT_7 0 sax + RV (bis PK)	1.5 T	30	46.34 ms	1.44 ms	80°	7 mm	[192, 0, 0, 140]	1.98 x 1.98 mm	309 x 380 mm	SIEMENS	Avanto_fit	HK BB Kardiologie
PPC1-024	tf2d14 _retro_iPAT_7 0 sax + RV (bis PK)	1.5 T	30	46.34 ms	1.44 ms	80°	7 mm	[192, 0, 0, 140]	1.98 x 1.98 mm	309 x 380 mm	SIEMENS	Avanto_fit	HK BB Kardiologie
PPC1-025	tf2d14 _retro_iPAT_7 0 sax + RV (bis PK)	1.5 T	30	46.34 ms	1.44 ms	80°	7 mm	[0, 192, 140, 0]	1.98 x 1.98 mm	380 x 309 mm	SIEMENS	Avanto_fit	HK BB Kardiologie
PPC1-027	tf2d14 _retro_iPAT_7 0 sax + RV (bis PK)	1.5 T	30	52.96 ms	1.44 ms	80°	7 mm	[192, 0, 0, 140]	1.98 x 1.98 mm	309 x 380 mm	SIEMENS	Avanto_fit	HK BB Kardiologie
PPC1-031	tf2d14 _retro_iPAT_7 0 sax + RV (bis PK)	1.5 T	30	46.34 ms	1.44 ms	80°	7 mm	[0, 192, 140, 0]	1.98 x 1.98 mm	380 x 309 mm	SIEMENS	Avanto_fit	HK BB Kardiologie
PPC1-032	tf2d14 _retro_iPAT_7 0 sax + RV (bis PK)	1.5 T	30	46.34 ms	1.44 ms	80°	7 mm	[0, 192, 140, 0]	1.98 x 1.98 mm	380 x 309 mm	SIEMENS	Avanto_fit	HK BB Kardiologie
PPC1-033	tf2d14 _retro_iPAT_7 0 sax + RV (bis PK)	1.5 T	30	46.34 ms	1.44 ms	80°	7 mm	[192, 0, 0, 140]	1.98 x 1.98 mm	309 x 380 mm	SIEMENS	Avanto_fit	HK BB Kardiologie
PPC1-042	tf2d14 _retro_iPAT_7 0 sax + RV (bis PK)	1.5 T	30	46.34 ms	1.44 ms	77°	7 mm	[0, 192, 140, 0]	1.98 x 1.98 mm	380 x 309 mm	SIEMENS	Avanto_fit	HK BB Kardiologie
PPC1-044	tf2d14 _retro_iPAT_7 0 sax + RV (bis PK)	1.5 T	30	46.34 ms	1.44 ms	80°	7 mm	[0, 192, 130, 0]	1.98 x 1.98 mm	380 x 285 mm	SIEMENS	Avanto_fit	HK BB Kardiologie
PPC1-045	tf2d14 _retro_iPAT_7 0 sax + RV (bis PK)	1.5 T	30	46.34 ms	1.44 ms	77°	7 mm	[192, 0, 0, 140]	1.98 x 1.98 mm	309 x 380 mm	SIEMENS	Avanto_fit	HK BB Kardiologie
PPC1-046	tf2d14 _retro_iPAT_7 0 sax + RV (bis PK)	1.5 T	30	52.96 ms	1.44 ms	80°	7 mm	[0, 192, 140, 0]	1.98 x 1.98 mm	380 x 309 mm	SIEMENS	Avanto_fit	HK BB Kardiologie
PPC1-047	tf2d14 _retro_iPAT_7 0 sax + RV (bis PK)	1.5 T	30	46.34 ms	1.44 ms	80°	7 mm	[192, 0, 0, 140]	1.98 x 1.98 mm	309 x 380 mm	SIEMENS	Avanto_fit	HK BB Kardiologie
PPC1-048	tf2d14 _retro_iPAT_7 0 sax + RV (bis PK)	1.5 T	30	46.34 ms	1.44 ms	80°	7 mm	[192, 0, 0, 140]	1.98 x 1.98 mm	309 x 380 mm	SIEMENS	Avanto_fit	HK BB Kardiologie
PPC1-049	tf2d14 _retro_iPAT_7 0 sax + RV (bis PK)	1.5 T	30	46.34 ms	1.44 ms	80°	7 mm	[0, 192, 140, 0]	1.98 x 1.98 mm	380 x 309 mm	SIEMENS	Avanto_fit	HK BB Kardiologie
PPC1-050	tf2d14 _retro_iPAT_7 0 sax + RV (bis PK)	1.5 T	30	46.34 ms	1.44 ms	80°	7 mm	[0, 192, 140, 0]	1.98 x 1.98 mm	380 x 309 mm	SIEMENS	Avanto_fit	HK BB Kardiologie
PPC1-052	tf2d14 _retro_iPAT_7 0 sax + RV (bis PK)	1.5 T	30	46.34 ms	1.44 ms	80°	7 mm	[0, 192, 140, 0]	1.98 x 1.98 mm	380 x 309 mm	SIEMENS	Avanto_fit	HK BB Kardiologie
PPC1-053	tf2d14 _retro_iPAT_7 0 sax + RV (bis PK)	1.5 T	30	46.34 ms	1.44 ms	80°	7 mm	[0, 192, 119, 0]	1.98 x 1.98 mm	380 x 261 mm	SIEMENS	Avanto_fit	HK BB Kardiologie
PPVC1-038	tf2d14 _retro_iPAT_7 0 sax + RV (bis PK)	1.5 T	30	46.34 ms	1.44 ms	80°	7 mm	[192, 0, 0, 119]	1.98 x 1.98 mm	261 x 380 mm	SIEMENS	Avanto_fit	HK BB Kardiologie
PROMM-G14	tf2d12_retro_iPAT_sax	1.5 T	30	63.36 ms	1.21 ms	70°	7 mm	[0, 256, 146, 0]	1.41 x 1.41 mm	360 x 292 mm	SIEMENS	Avanto_fit	HK BB Kardiologie
Promm_G01	tf2d12_retro_iPAT_sax 3 Slice/Atem	1.5 T	30	63.36 ms	1.21 ms	70°	7 mm	[256, 0, 0, 146]	1.41 x 1.41 mm	292 x 360 mm	SIEMENS	Avanto_fit	HK BB Kardiologie
Promm_G02	tf2d12_retro_iPAT_sax	1.5 T	30	63.36 ms	1.21 ms	70°	7 mm	[0, 256, 151, 0]	1.41 x 1.41 mm	360 x 304 mm	SIEMENS	Avanto_fit	HK BB Kardiologie
Promm_G03	tf2d12_retro_iPAT_sax	1.5 T	30	63.36 ms	1.21 ms	70°	7 mm	[0, 256, 123, 0]	1.41 x 1.41 mm	360 x 248 mm	SIEMENS	Avanto_fit	HK BB Kardiologie
PROMM_G04	tf2d12_retro_iPAT_sax	1.5 T	30	63.36 ms	1.21 ms	70°	7 mm	[0, 256, 146, 0]	1.41 x 1.41 mm	360 x 292 mm	SIEMENS	Avanto_fit	HK BB Kardiologie
PROMM_G05^0	tf2d12_retro_iPAT_sax	1.5 T	30	74.88 ms	1.21 ms	70°	7 mm	[0, 256, 146, 0]	1.41 x 1.41 mm	360 x 292 mm	SIEMENS	Avanto_fit	HK BB Kardiologie
PROMM_G06	tf2d12_retro_iPAT_sax	1.5 T	30	63.36 ms	1.21 ms	70°	7 mm	[0, 256, 146, 0]	1.41 x 1.41 mm	360 x 292 mm	SIEMENS	Avanto_fit	HK BB Kardiologie
PROMM_G07	tf2d12_retro_iPAT_sax	1.5 T	30	63.36 ms	1.21 ms	70°	7 mm	[0, 256, 146, 0]	1.41 x 1.41 mm	360 x 292 mm	SIEMENS	Avanto_fit	HK BB Kardiologie
PROMM_G08	tf2d12_retro_iPAT_sax	1.5 T	30	63.36 ms	1.21 ms	70°	7 mm	[0, 256, 146, 0]	1.41 x 1.41 mm	360 x 292 mm	SIEMENS	Avanto_fit	HK BB Kardiologie
PROMM_G10	tf2d12_retro_iPAT_sax	1.5 T	30	63.36 ms	1.21 ms	70°	7 mm	[0, 256, 146, 0]	1.41 x 1.41 mm	360 x 292 mm	SIEMENS	Avanto_fit	HK BB Kardiologie
PROMM_G11	tf2d12_retro_iPAT_sax	1.5 T	30	63.36 ms	1.21 ms	70°	7 mm	[0, 256, 146, 0]	1.41 x 1.41 mm	360 x 292 mm	SIEMENS	Avanto_fit	HK BB Kardiologie
PROMM_G12	tf2d12_retro_iPAT_sax	1.5 T	30	63.36 ms	1.21 ms	70°	7 mm	[0, 256, 146, 0]	1.41 x 1.41 mm	360 x 292 mm	SIEMENS	Avanto_fit	HK BB Kardiologie
PROMM_G15	tf2d12_retro_iPAT_sax	1.5 T	30	63.36 ms	1.21 ms	70°	7 mm	[0, 256, 146, 0]	1.41 x 1.41 mm	360 x 292 mm	SIEMENS	Avanto_fit	HK BB Kardiologie
PROMM_G16	tf2d12_retro_iPAT_sax	1.5 T	30	64.24 ms	1.23 ms	70°	7 mm	[0, 256, 134, 0]	1.33 x 1.33 mm	340 x 255 mm	SIEMENS	Avanto_fit	HK BB Kardiologie
PROMM_G17	tf2d12_retro_iPAT_sax	1.5 T	30	63.36 ms	1.21 ms	70°	7 mm	[0, 256, 146, 0]	1.41 x 1.41 mm	360 x 292 mm	SIEMENS	Avanto_fit	HK BB Kardiologie
PSOR-COR-001	tf2d14 _retro_iPAT_ sax + RV 7 0	1.5 T	30	59.58 ms	1.44 ms	75°	7 mm	[192, 0, 0, 140]	1.98 x 1.98 mm	309 x 380 mm	SIEMENS	Avanto_fit	HK BB Kardiologie
PSORCOR-004	tf2d14 _retro_iPAT_ sax + RV 7 0	1.5 T	30	52.96 ms	1.44 ms	77°	7 mm	[0, 192, 140, 0]	1.98 x 1.98 mm	380 x 309 mm	SIEMENS	Avanto_fit	HK BB Kardiologie
PSORCOR-006	tf2d14 _retro_iPAT_ sax + RV 7 0	1.5 T	30	59.58 ms	1.44 ms	80°	7 mm	[192, 0, 0, 140]	1.98 x 1.98 mm	309 x 380 mm	SIEMENS	Avanto_fit	HK BB Kardiologie
PSORCOR-007	tf2d14 _retro_iPAT_ sax + RV 7 0	1.5 T	30	59.58 ms	1.44 ms	80°	7 mm	[0, 192, 119, 0]	1.98 x 1.98 mm	380 x 261 mm	SIEMENS	Avanto_fit	HK BB Kardiologie
PSORCOR-008	tf2d14 _retro_iPAT_ sax + RV 7 0	1.5 T	30	46.34 ms	1.44 ms	74°	7 mm	[0, 192, 157, 0]	1.98 x 1.98 mm	380 x 344 mm	SIEMENS	Avanto_fit	HK BB Kardiologie
PSORCOR-009	tf2d14 _retro_iPAT_ sax + RV 7 0	1.5 T	30	39.72 ms	1.44 ms	80°	7 mm	[0, 192, 140, 0]	1.98 x 1.98 mm	380 x 309 mm	SIEMENS	Avanto_fit	HK BB Kardiologie
PSORCOR-010	tf2d14 _retro_iPAT_ sax + RV 7 0	1.5 T	30	59.58 ms	1.44 ms	80°	7 mm	[192, 0, 0, 140]	1.98 x 1.98 mm	309 x 380 mm	SIEMENS	Avanto_fit	HK BB Kardiologie
PSORCOR-011	tf2d14 _retro_iPAT_ sax + RV 7 0	1.5 T	30	45.92 ms	1.42 ms	79°	7 mm	[0, 192, 140, 0]	2.08 x 2.08 mm	400 x 325 mm	SIEMENS	Avanto_fit	HK BB Kardiologie
PSORCOR-012	tf2d14 _retro_iPAT_ sax + RV 7 0	1.5 T	30	59.58 ms	1.44 ms	77°	7 mm	[192, 0, 0, 157]	1.98 x 1.98 mm	344 x 380 mm	SIEMENS	Avanto_fit	HK BB Kardiologie
PSORCOR-013	tf2d14 _retro_iPAT_ sax + RV 7 0	1.5 T	30	66.20 ms	1.44 ms	75°	7 mm	[0, 192, 157, 0]	1.98 x 1.98 mm	380 x 344 mm	SIEMENS	Avanto_fit	HK BB Kardiologie
PSORCOR-014	tf2d14 _retro_iPAT_ sax + RV 7 0	1.5 T	30	46.34 ms	1.44 ms	80°	7 mm	[0, 192, 140, 0]	1.98 x 1.98 mm	380 x 309 mm	SIEMENS	Avanto_fit	HK BB Kardiologie
PSORCOR-015	tf2d14 _retro_iPAT_ sax + RV 7 0	1.5 T	30	66.20 ms	1.44 ms	78°	7 mm	[0, 192, 140, 0]	1.98 x 1.98 mm	380 x 309 mm	SIEMENS	Avanto_fit	HK BB Kardiologie
PSORCOR-016	tf2d14 _retro_iPAT_ sax + RV 7 0	1.5 T	30	66.20 ms	1.44 ms	80°	7 mm	[0, 192, 157, 0]	1.98 x 1.98 mm	380 x 344 mm	SIEMENS	Avanto_fit	HK BB Kardiologie
PSORCOR-017	tf2d14 _retro_iPAT_ sax + RV 7 0	1.5 T	30	46.34 ms	1.44 ms	80°	7 mm	[0, 192, 113, 0]	1.98 x 1.98 mm	380 x 249 mm	SIEMENS	Avanto_fit	HK BB Kardiologie
PSORCOR-018	tf2d14 _retro_iPAT_ sax + RV 7 0	1.5 T	30	66.20 ms	1.44 ms	80°	7 mm	[0, 192, 140, 0]	1.98 x 1.98 mm	380 x 309 mm	SIEMENS	Avanto_fit	HK BB Kardiologie
PSORCOR-019	tf2d14 _retro_iPAT_ sax + RV 7 0	1.5 T	30	46.34 ms	1.44 ms	80°	7 mm	[192, 0, 0, 119]	1.98 x 1.98 mm	261 x 380 mm	SIEMENS	Avanto_fit	HK BB Kardiologie
PSORCOR-021	tf2d14 _retro_iPAT_ sax + RV 7 0	1.5 T	30	46.34 ms	1.44 ms	78°	7 mm	[0, 192, 130, 0]	1.98 x 1.98 mm	380 x 285 mm	SIEMENS	Avanto_fit	HK BB Kardiologie
PSORCOR-022	tf2d14 _retro_iPAT_ sax + RV 7 0	1.5 T	30	66.20 ms	1.44 ms	77°	7 mm	[0, 192, 140, 0]	1.98 x 1.98 mm	380 x 309 mm	SIEMENS	Avanto_fit	HK BB Kardiologie
PSORCOR-023	tf2d14 _retro_iPAT_ sax + RV 7 0	1.5 T	30	46.34 ms	1.44 ms	80°	7 mm	[0, 192, 173, 0]	1.98 x 1.98 mm	380 x 380 mm	SIEMENS	Avanto_fit	HK BB Kardiologie
PSORCOR-026	tf2d14 _retro_iPAT_ sax + RV 7 0	1.5 T	30	46.34 ms	1.44 ms	80°	7 mm	[192, 0, 0, 140]	1.98 x 1.98 mm	309 x 380 mm	SIEMENS	Avanto_fit	HK BB Kardiologie
PSORCOR-027	tf2d14 _retro_iPAT_ sax + RV 7 0	1.5 T	30	46.34 ms	1.44 ms	80°	7 mm	[192, 0, 0, 140]	1.98 x 1.98 mm	309 x 380 mm	SIEMENS	Avanto_fit	HK BB Kardiologie
PSORCOR-028	tf2d14 _retro_iPAT_ sax + RV 7 0	1.5 T	30	46.34 ms	1.44 ms	79°	7 mm	[0, 192, 140, 0]	1.98 x 1.98 mm	380 x 309 mm	SIEMENS	Avanto_fit	HK BB Kardiologie
PSORCOR-029	tf2d14 _retro_iPAT_ sax + RV 7 0	1.5 T	30	66.20 ms	1.44 ms	73°	7 mm	[192, 0, 0, 146]	1.98 x 1.98 mm	321 x 380 mm	SIEMENS	Avanto_fit	HK BB Kardiologie
PSORCOR-030	tf2d14 _retro_iPAT_ sax + RV 7 0	1.5 T	30	46.34 ms	1.44 ms	80°	7 mm	[0, 192, 140, 0]	1.98 x 1.98 mm	380 x 309 mm	SIEMENS	Avanto_fit	HK BB Kardiologie
PSORCOR-032	tf2d14 _retro_iPAT_ sax + RV 7 0	1.5 T	30	46.34 ms	1.44 ms	80°	7 mm	[192, 0, 0, 140]	1.98 x 1.98 mm	309 x 380 mm	SIEMENS	Avanto_fit	HK BB Kardiologie
PSORCOR-033	tf2d14 _retro_iPAT_ sax + RV 7 0	1.5 T	30	46.34 ms	1.44 ms	74°	7 mm	[0, 192, 157, 0]	1.98 x 1.98 mm	380 x 344 mm	SIEMENS	Avanto_fit	HK BB Kardiologie
PSORCOR-034	tf2d14 _retro_iPAT_ sax + RV 7 0	1.5 T	30	46.34 ms	1.44 ms	80°	7 mm	[0, 192, 140, 0]	1.98 x 1.98 mm	380 x 309 mm	SIEMENS	Avanto_fit	HK BB Kardiologie
PSORCOR-035	tf2d14 _retro_iPAT_ sax + RV 7 0	1.5 T	30	46.34 ms	1.44 ms	80°	7 mm	[0, 192, 140, 0]	1.98 x 1.98 mm	380 x 309 mm	SIEMENS	Avanto_fit	HK BB Kardiologie
PSORCOR-036	tf2d14 _retro_iPAT_ sax + RV 7 0	1.5 T	30	46.34 ms	1.44 ms	80°	7 mm	[0, 192, 140, 0]	1.98 x 1.98 mm	380 x 309 mm	SIEMENS	Avanto_fit	HK BB Kardiologie
PSORCOR-037	tf2d14 _retro_iPAT_ sax + RV 7 0	1.5 T	30	46.34 ms	1.44 ms	80°	7 mm	[0, 192, 140, 0]	1.98 x 1.98 mm	380 x 309 mm	SIEMENS	Avanto_fit	HK BB Kardiologie
PSORCOR-038	tf2d14 _retro_iPAT_ sax + RV 7 0	1.5 T	30	46.34 ms	1.44 ms	80°	7 mm	[0, 192, 140, 0]	1.98 x 1.98 mm	380 x 309 mm	SIEMENS	Avanto_fit	HK BB Kardiologie
PSORCOR-039	tf2d14 _retro_iPAT_ sax + RV 7 0	1.5 T	30	46.34 ms	1.44 ms	77°	7 mm	[0, 192, 146, 0]	1.98 x 1.98 mm	380 x 321 mm	SIEMENS	Avanto_fit	HK BB Kardiologie
PSORCOR-041	tf2d14 _retro_iPAT_ sax + RV 7 0	1.5 T	30	66.20 ms	1.44 ms	80°	7 mm	[192, 0, 0, 140]	1.98 x 1.98 mm	309 x 380 mm	SIEMENS	Avanto_fit	HK BB Kardiologie
PSORCOR-042	tf2d14 _retro_iPAT_ sax + RV 7 0	1.5 T	30	47.88 ms	1.48 ms	80°	7 mm	[0, 192, 140, 0]	1.77 x 1.77 mm	340 x 276 mm	SIEMENS	Avanto_fit	HK BB Kardiologie
PSORCOR-043	tf2d14 _retro_iPAT_ sax + RV 7 0	1.5 T	30	66.20 ms	1.44 ms	80°	7 mm	[0, 192, 140, 0]	1.98 x 1.98 mm	380 x 309 mm	SIEMENS	Avanto_fit	HK BB Kardiologie
PSORCOR-045	tf2d14 _retro_iPAT_ sax + RV 7 0	1.5 T	30	47.88 ms	1.48 ms	80°	7 mm	[0, 192, 130, 0]	1.77 x 1.77 mm	340 x 255 mm	SIEMENS	Avanto_fit	HK BB Kardiologie
PSORCOR-046	tf2d14 _retro_iPAT_ sax + RV 7 0	1.5 T	30	46.34 ms	1.44 ms	78°	7 mm	[0, 192, 157, 0]	1.98 x 1.98 mm	380 x 344 mm	SIEMENS	Avanto_fit	HK BB Kardiologie
Psorcor-047	tf2d14 _retro_iPAT_ sax + RV 7 0	1.5 T	30	46.34 ms	1.44 ms	80°	7 mm	[192, 0, 0, 140]	1.98 x 1.98 mm	309 x 380 mm	SIEMENS	Avanto_fit	HK BB Kardiologie
PSORCOR-048	tf2d14 _retro_iPAT_ sax + RV 7 0	1.5 T	30	52.96 ms	1.44 ms	80°	7 mm	[0, 192, 140, 0]	1.98 x 1.98 mm	380 x 309 mm	SIEMENS	Avanto_fit	HK BB Kardiologie
PSORCOR-049	tf2d14 _retro_iPAT_ sax + RV 7 0	1.5 T	30	46.34 ms	1.44 ms	80°	7 mm	[0, 192, 157, 0]	1.98 x 1.98 mm	380 x 344 mm	SIEMENS	Avanto_fit	HK BB Kardiologie
PSORCOR-050	tf2d14 _retro_iPAT_ sax + RV 7 0	1.5 T	30	46.34 ms	1.44 ms	75°	7 mm	[0, 192, 157, 0]	1.98 x 1.98 mm	380 x 344 mm	SIEMENS	Avanto_fit	HK BB Kardiologie
PSORCOR-051	tf2d14 _retro_iPAT_ sax + RV 7 0	1.5 T	30	46.34 ms	1.44 ms	80°	7 mm	[0, 192, 140, 0]	1.98 x 1.98 mm	380 x 309 mm	SIEMENS	Avanto_fit	HK BB Kardiologie
PSORCOR-053	tf2d14 _retro_iPAT_ sax + RV 7 0	1.5 T	30	66.20 ms	1.44 ms	80°	7 mm	[0, 192, 140, 0]	1.98 x 1.98 mm	380 x 309 mm	SIEMENS	Avanto_fit	HK BB Kardiologie
PSORCOR-054	tf2d14 _retro_iPAT_ sax + RV 7 0	1.5 T	30	66.20 ms	1.44 ms	80°	7 mm	[0, 192, 146, 0]	1.98 x 1.98 mm	380 x 321 mm	SIEMENS	Avanto_fit	HK BB Kardiologie
PSORCOR-056	tf2d14 _retro_iPAT_ sax + RV 7 0	1.5 T	30	66.20 ms	1.44 ms	80°	7 mm	[0, 192, 140, 0]	1.98 x 1.98 mm	380 x 309 mm	SIEMENS	Avanto_fit	HK BB Kardiologie
PSORCOR-057	tf2d14 _retro_iPAT_ sax + RV 7 0	1.5 T	30	46.34 ms	1.44 ms	74°	7 mm	[0, 192, 140, 0]	1.98 x 1.98 mm	380 x 309 mm	SIEMENS	Avanto_fit	HK BB Kardiologie
PSORCOR-058	tf2d14 _retro_iPAT_ sax + RV 7 0	1.5 T	30	46.34 ms	1.44 ms	77°	7 mm	[0, 192, 140, 0]	1.98 x 1.98 mm	380 x 309 mm	SIEMENS	Avanto_fit	HK BB Kardiologie
PSORCOR-059	tf2d14 _retro_iPAT_ sax + RV 7 0	1.5 T	30	46.34 ms	1.44 ms	80°	7 mm	[0, 192, 140, 0]	1.98 x 1.98 mm	380 x 309 mm	SIEMENS	Avanto_fit	HK BB Kardiologie
PSORCOR-060	tf2d14 _retro_iPAT_ sax + RV 7 0	1.5 T	30	47.88 ms	1.48 ms	80°	7 mm	[0, 192, 140, 0]	1.77 x 1.77 mm	340 x 276 mm	SIEMENS	Avanto_fit	HK BB Kardiologie
PSORCOR-061	tf2d14 _retro_iPAT_ sax + RV 7 0	1.5 T	30	46.34 ms	1.44 ms	75°	7 mm	[0, 192, 173, 0]	1.98 x 1.98 mm	380 x 380 mm	SIEMENS	Avanto_fit	HK BB Kardiologie
PSORCOR-062	tf2d14 _retro_iPAT_ sax + RV 7 0	1.5 T	30	47.88 ms	1.48 ms	80°	7 mm	[192, 0, 0, 140]	1.77 x 1.77 mm	276 x 340 mm	SIEMENS	Avanto_fit	HK BB Kardiologie
PSORCOR-063	tf2d14 _retro_iPAT_ sax + RV 7 0	1.5 T	30	66.20 ms	1.44 ms	80°	7 mm	[0, 192, 140, 0]	1.98 x 1.98 mm	380 x 309 mm	SIEMENS	Avanto_fit	HK BB Kardiologie
PSORCOR-064	tf2d14 _retro_iPAT_ sax + RV 7 0	1.5 T	30	46.34 ms	1.44 ms	80°	7 mm	[0, 192, 140, 0]	1.98 x 1.98 mm	380 x 309 mm	SIEMENS	Avanto_fit	HK BB Kardiologie
PSORCOR-065	tf2d14 _retro_iPAT_ sax + RV 7 0	1.5 T	30	46.90 ms	1.45 ms	80°	7 mm	[0, 192, 140, 0]	1.88 x 1.88 mm	360 x 292 mm	SIEMENS	Avanto_fit	HK BB Kardiologie
PSORCOR-066	tf2d14 _retro_iPAT_ sax + RV 7 0	1.5 T	30	46.34 ms	1.44 ms	77°	7 mm	[0, 192, 140, 0]	1.98 x 1.98 mm	380 x 309 mm	SIEMENS	Avanto_fit	HK BB Kardiologie
PSORCOR-068	tf2d14 _retro_iPAT_ sax + RV 7 0	1.5 T	30	52.96 ms	1.44 ms	79°	7 mm	[0, 192, 140, 0]	1.98 x 1.98 mm	380 x 309 mm	SIEMENS	Avanto_fit	HK BB Kardiologie
PSORCOR-069	tf2d14 _retro_iPAT_ sax + RV 7 0	1.5 T	30	46.34 ms	1.44 ms	79°	7 mm	[0, 192, 140, 0]	1.98 x 1.98 mm	380 x 309 mm	SIEMENS	Avanto_fit	HK BB Kardiologie
PSORCPR-052	tf2d14 _retro_iPAT_ sax + RV 7 0	1.5 T	30	52.96 ms	1.44 ms	80°	7 mm	[192, 0, 0, 140]	1.98 x 1.98 mm	309 x 380 mm	SIEMENS	Avanto_fit	HK BB Kardiologie
