# Supplementary material for: A comparison of vendor artificial intelligence solutions for automated post-processing of short-axis cine images in cardiovascular magnetic resonance imaging
Source: Sci Rep. 2026 Jun 2;16:17154. doi: 10.1038/s41598-026-54182-z (PMC13234427; doi:10.1038/s41598-026-54182-z)
Supplement: Supplementary file 3 — Supplementary Material 3 [file 41598_2026_54182_MOESM3_ESM.xlsx]

## Sheet: Sheet1
diagnosis	count		Abbreviation	Diagnosis
healthy	104		hcm	Hypertrophic Cardiomyopathy
inflammation systemic disorder	59		cad	Coronary Artery Disease
hcm	30		dcm	Dilated Cardiomyopathy
inflammation (viral)	28		afib	Atrial Fibrillation
cad	18		ami	Acute Myocardial Infarction
dcm	18		ihd	Ischemic Heart Disease
valvular disease	15		wma	Wall Motion Abnormalities
aortic disease	13		itis	Likely Myocarditis or Pericarditis
covid	11		arvc	Arrhythmogenic Right Ventricular Cardiomyopathy
dcm (myocarditis)	10		dcm kombi	Mixed DCM + other pathology
atrial hypertention	9		md	Muscular Dystrophy
afib	8
muscular dystrophy	3
perimyocarditis	3
ami	3
ihd, wma	3
itis, wma	2
pericarditis	2
ihd	2
amyloidosis	2
dcm, wma	2
hypertention heart but normal function	1
arvc	1
inflammation (viral)	1
myocarditis, inflammation (viral)	1
dcm kombi	1
itis	1
dcm (md)	1
dcm (stress	1
dcm (ef)	1
dcm (cad)	1
dcm (ischmia)	1
cad, wma	1
pulmonary htn, aotic insufficiency	1
pulmonary htn, wma	1
